# Supplementary material for: Patterns of Genome-Wide Variation in Glossina fuscipes fuscipes Tsetse Flies from Uganda
Source: G3 (Bethesda). 2016 Mar 26;6(6):1573–84. doi: 10.1534/g3.116.027235 (PMC4889654; doi:10.1534/g3.116.027235)
Supplement: Supplemental Material [file supp_g3.116.027235_FileS3.xls]

## Sheet: Selected_PopPairwiseMSNB_Enviro
Annotated genes located within 1000bp of a SNP identified by BayeScan as an outlier for local adaptation from the pairwise comparison between MS and NB.
Gene	Scaffold	SNP Location	Distance to Gene	Top C	Top P	Top F	LD Filtered
GFUI035185	Scaffold47	462630	0
GFUI014653	Scaffold1	869308	349	nucleus		nucleic acid binding
GFUI009284	Scaffold150	13771	0
GFUI049734	Scaffold85	94213	0	cytoplasm;nucleus	intracellular protein transport	Ran GTPase binding
GFUI015453	Scaffold206	259639	0
GFUI014656	Scaffold1	869308	0	intracellular;nuclear envelope;cytoplasm	poly(A)+ mRNA export from nucleus;transport;mRNA transport	RNA binding
GFUI022418	Scaffold288	11421	405	viral capsid		structural molecule activity	True
GFUI038737	Scaffold549	36667	0				True
GFUI009284	Scaffold150	13772	0
GFUI030598	Scaffold3	947405	985
GFUI049729	Scaffold85	94213	0
GFUI047255	Scaffold774	51679	0	late endosome	intracellular protein transport	metal ion binding;protein binding;GTPase binding
GFUI009279	Scaffold150	13772	897
GFUI007893	Scaffold13	1323193	0
GFUI007893	Scaffold13	1323185	0
GFUI030592	Scaffold3	947405	664	nucleus
GFUI009279	Scaffold150	13771	898
GFUI052025	Scaffold93	365366	934	membrane	transmembrane transport
GFUI041284	Scaffold600	53089	0	extracellular vesicular exosome;membrane;integral component of membrane	ion transport;transport;transmembrane transport	symporter activity;transporter activity
GFUI052025	Scaffold93	365392	960	membrane	transmembrane transport
GFUI012007	Scaffold177	41317	0
GFUI038737	Scaffold549	36673	0				True
GFUI018603	Scaffold23	1150377	915			zinc ion binding
GFUI038737	Scaffold549	36706	0

## Sheet: Selected_PopPairwiseMSOT_Enviro
Annotated genes located within 1000bp of a SNP identified by BayeScan as an outlier for local adaptation from the pairwise comparison between MS and OT.
SNPs common to both local adaptation comparisons are shown in bold
Gene	Scaffold	SNP Location	Distance to Gene	Top C	Top P	Top F	LD Filtered
GFUI034819	Scaffold473	223159	0
GFUI010534	Scaffold162	576272	0	membrane;cytoplasmic vesicle membrane;cytoplasmic vesicle	transmembrane transport
GFUI033307	Scaffold443	242064	0
GFUI004250	Scaffold113	393483	0				True
GFUI005292	Scaffold11	1908584	0				True
GFUI046107	Scaffold730	54980	0				True
GFUI050285	Scaffold87	761673	0		removal of superoxide radicals;superoxide metabolic process	metal ion binding;oxidoreductase activity;superoxide dismutase activity	True
GFUI011575	Scaffold171	177485	0		transport		True
GFUI046099	Scaffold730	61044	0				True
GFUI035493	Scaffold486	14523	0
GFUI035625	Scaffold48	174348	538	nucleolus;nucleolus;intracellular	rRNA processing;rRNA processing;RNA processing	RNA binding;RNA binding
GFUI037180	Scaffold510	191182	0	integral component of membrane;integral component of membrane;membrane		protein binding;protein binding
GFUI046517	Scaffold745	29476	0
GFUI033333	Scaffold443	242064	0
GFUI010534	Scaffold162	575830	0	membrane;cytoplasmic vesicle membrane;cytoplasmic vesicle	transmembrane transport
GFUI011567	Scaffold171	177485	0			oxidoreductase activity	True
GFUI049641	Scaffold853	20748	0
GFUI025974	Scaffold330	306456	0	nucleus		hydrolase activity, acting on acid anhydrides;ATP binding;DNA binding	True
GFUI035623	Scaffold48	174348	0	Swr1 complex;Swr1 complex;cytoplasm	cellular response to DNA damage stimulus;cellular response to DNA damage stimulus;chromatin modification	3'-5'-exoribonuclease activity;3'-5'-exoribonuclease activity;nucleotide binding
GFUI026016	Scaffold331	185862	0
GFUI032043	Scaffold41	1051695	379	intracellular	signal transduction;positive regulation of GTPase activity	protein binding;Rho GTPase activator activity;phosphatidylinositol binding
GFUI016486	Scaffold219	251775	0
GFUI009279	Scaffold150	13771	898
GFUI030408	Scaffold39	607152	0	Golgi apparatus	dorsal/ventral axis specification	heparan sulfate 2-O-sulfotransferase activity;sulfotransferase activity	True
GFUI048472	Scaffold805	73759	0
GFUI037181	Scaffold510	191182	0
GFUI025730	Scaffold329	219892	0		positive regulation of GTPase activity
GFUI004279	Scaffold113	603088	509
GFUI018241	Scaffold236	223978	0				True
GFUI017538	Scaffold22	72804	0				True
GFUI025081	Scaffold319	237766	0	nucleus	ATP catabolic process	hydrolase activity;helicase activity	True
GFUI004279	Scaffold113	603051	472
GFUI009284	Scaffold150	13772	0
GFUI009279	Scaffold150	13772	897
GFUI046105	Scaffold730	54980	198	cytoplasm	protein dephosphorylation;peptidyl-tyrosine dephosphorylation	protein tyrosine phosphatase activity	True
GFUI019550	Scaffold250	270024	0	membrane	small GTPase mediated signal transduction	nucleotide binding;GTP binding	True
GFUI005309	Scaffold11	1898501	0				True
GFUI005250	Scaffold11	1641617	0				True
GFUI023602	Scaffold2	1124645	0				True
GFUI042822	Scaffold644	20483	699	Golgi apparatus;membrane;integral component of membrane	transmembrane transport	UDP-xylose transmembrane transporter activity;UDP-N-acetylglucosamine transmembrane transporter activity;nucleotide-sugar transmembrane transporter activity
GFUI050287	Scaffold87	761673	0				True
GFUI032545	Scaffold42	758101	0				True
GFUI010534	Scaffold162	575811	0	membrane;cytoplasmic vesicle membrane;cytoplasmic vesicle	transmembrane transport
GFUI004250	Scaffold113	391479	0				True
GFUI023602	Scaffold2	1134592	0				True
GFUI016301	Scaffold216	206529	0
GFUI046099	Scaffold730	73057	0				True
GFUI005243	Scaffold11	1641617	0				True
GFUI019550	Scaffold250	270023	0	membrane	small GTPase mediated signal transduction	nucleotide binding;GTP binding	True
GFUI012371	Scaffold17	839514	0	membrane;integral component of membrane;plasma membrane	transport;carbohydrate transport;transmembrane transport	transporter activity;transmembrane transporter activity;substrate-specific transmembrane transporter activity
GFUI009284	Scaffold150	13771	0
GFUI004250	Scaffold113	391491	0				True
GFUI034836	Scaffold473	150425	0				True
GFUI025073	Scaffold319	218024	0	focal adhesion		ATP binding;transferase activity	True
GFUI032084	Scaffold420	49869	0	cytoplasm	purine nucleotide biosynthetic process;'de novo' IMP biosynthetic process	nucleotide binding;catalytic activity;ligase activity
GFUI046507	Scaffold745	29476	0
GFUI031336	Scaffold40	487434	0
GFUI004297	Scaffold113	706735	0				True
GFUI031332	Scaffold40	487434	0	membrane	receptor-mediated endocytosis;wound healing	zinc ion binding
GFUI004279	Scaffold113	603047	468				True
GFUI037237	Scaffold512	118558	0
GFUI025071	Scaffold319	270661	861	cytoplasm	carbohydrate metabolic process;glycogen biosynthetic process;glycogen catabolic process	4-alpha-glucanotransferase activity;amylo-alpha-1,6-glucosidase activity	True
GFUI001833	Scaffold1004	13103	0
GFUI046099	Scaffold730	71932	0				True
GFUI030380	Scaffold39	412844	0				True
GFUI051675	Scaffold922	75816	0	membrane	vesicle-mediated transport;intracellular protein transport	SNAP receptor activity	True
GFUI023597	Scaffold2	1134592	0				True
GFUI025073	Scaffold319	219176	0	focal adhesion		ATP binding;transferase activity	True

## Sheet: Top10_Infection_commonPopPair
Annotated genes located within 1000bp of a SNP ranked within the top 10% alpha values in BayeScan and common to all pairwise population comparisons (infected vs uninfected by population)
Gene	Scaffold	SNP Location	Distance to Gene	Top C	Top P	Top F	LD Filtered
GFUI030595	Scaffold3	958027	0
GFUI030591	Scaffold3	958027	0
GFUI038531	Scaffold542	73150	0	membrane;integral component of membrane		hydrolase activity
GFUI010855	Scaffold166	161435	0	cytoplasmic microtubule
GFUI049971	Scaffold86	430746	0			DNA binding	True
GFUI052887	Scaffold98	36948	0				True
GFUI010652	Scaffold163	513434	449	viral capsid	ATP catabolic process
GFUI048538	Scaffold80	124684	0
GFUI050068	Scaffold873	18834	686
GFUI033643	Scaffold44	665070	409	cytoplasm;cytoplasm			True
GFUI017750	Scaffold22	1429023	0	extracellular region;extracellular space	circadian rhythm
GFUI027633	Scaffold355	306768	0
GFUI023810	Scaffold2	2593209	0
GFUI021812	Scaffold27	709851	0				True
GFUI044027	Scaffold67	870848	0
GFUI016293	Scaffold216	104207	0
GFUI011454	Scaffold16	1774165	0
GFUI044130	Scaffold686	30551	0
GFUI041495	Scaffold608	130230	798
GFUI033311	Scaffold443	92559	0	nucleus;nucleus		nucleic acid binding;nucleic acid binding

## Sheet: Top10_InfectionOverall
Annotated genes located within 1000bp of a SNP ranked within the top 10% alpha values in BayeScan when infected and uninfected flies were compared regardless of population or origin.
SNPs common to both local adaptation comparisons are shown in bold
Gene	Scaffold	SNP Location	Distance to Gene	Top C	Top P	Top F	LD Filtered
GFUI041067	Scaffold5	982855	0				True
GFUI037599	Scaffold51	1106595	0	cytoplasm;cytoplasm		transferase activity;transferase activity	True
GFUI028905	Scaffold373	226425	0	lysosome	chitin catabolic process	hydrolase activity, hydrolyzing O-glycosyl compounds;chitinase activity	True
GFUI004991	Scaffold11	65195	879				True
GFUI039457	Scaffold566	154601	998	nucleus			True
GFUI007071	Scaffold133	583960	0				True
GFUI044998	Scaffold6	1523183	0	membrane;endoplasmic reticulum	wound healing;megakaryocyte development;blood coagulation	phospholipid binding	True
GFUI011706	Scaffold172	481265	0				True
GFUI047122	Scaffold76	106420	0	nucleus	regulation of transcription, DNA-templated	DNA binding;sequence-specific DNA binding	True
GFUI039579	Scaffold56	145561	0				True
GFUI001255	Scaffold0	83983	0				True
GFUI005565	Scaffold122	206444	0				True
GFUI042782	Scaffold643	92032	0				True
GFUI001666	Scaffold0	2642523	0				True
GFUI017583	Scaffold22	299211	0	nucleus	chromatin modification;transcription, DNA-templated;regulation of transcription, DNA-templated	histone binding;zinc ion binding;methylated histone binding	True
GFUI016228	Scaffold215	113142	0				True
GFUI035431	Scaffold484	72738	0				True
GFUI049494	Scaffold84	138951	0	mitochondrial inner membrane;mitochondrion	metabolic process;tryptophan metabolic process	oxidoreductase activity, acting on the CH-CH group of donors;oxidoreductase activity;acyl-CoA dehydrogenase activity	True
GFUI030869	Scaffold3	2541736	0		transcription, DNA-templated		True
GFUI013473	Scaffold18	997849	0				True
GFUI001342	Scaffold0	623788	0				True
GFUI051715	Scaffold924	31455	0		O-glycan processing	UDP-xylosyltransferase activity	True
GFUI013435	Scaffold18	713553	0	plasma membrane;membrane;cytoplasm	memory;signal transduction;cAMP catabolic process	ion channel binding;phosphoric diester hydrolase activity;hydrolase activity	True
GFUI030896	Scaffold400	158897	730				True
GFUI041168	Scaffold5	1687999	0				True
GFUI006201	Scaffold128	61593	0				True
GFUI013695	Scaffold191	361073	0		proteolysis	cysteine-type peptidase activity	True
GFUI041261	Scaffold5	2377328	0	extracellular region	innate immune response;peptidoglycan catabolic process	zinc ion binding;peptidoglycan receptor activity	True
GFUI009292	Scaffold150	138509	0	nucleus		nucleic acid binding	True
GFUI042129	Scaffold625	48864	0				True
GFUI036384	Scaffold4	669919	0				True
GFUI006506	Scaffold12	612067	0				True
GFUI006614	Scaffold12	1629946	0		carbohydrate metabolic process;glycerol metabolic process	nucleotide binding;ATP binding;transferase activity	True
GFUI016163	Scaffold214	141412	0	membrane	transport		True
GFUI036196	Scaffold49	516730	0				True
GFUI003564	Scaffold10	580483	0				True
GFUI045010	Scaffold6	1523183	942				True
GFUI025412	Scaffold322	150916	0				True
GFUI028905	Scaffold373	226445	0	lysosome	chitin catabolic process	hydrolase activity, hydrolyzing O-glycosyl compounds;chitinase activity	True
GFUI049493	Scaffold84	138951	0				True
GFUI049662	Scaffold855	27453	0				True
GFUI022802	Scaffold291	268269	0				True
GFUI027260	Scaffold34	789097	0	endoplasmic reticulum membrane	GPI anchor biosynthetic process		True
GFUI013515	Scaffold18	1321934	255	nucleus;cytoplasm		RNA binding	True
GFUI013148	Scaffold187	160090	0				True
GFUI035112	Scaffold479	88717	0				True
GFUI036297	Scaffold4	85718	0				True
GFUI021637	Scaffold279	41794	0				True
GFUI003563	Scaffold10	580483	0				True
GFUI050452	Scaffold88	250390	447				True
GFUI027957	Scaffold35	773787	0	integral component of membrane;membrane	regulation of Rab GTPase activity;positive regulation of Rab GTPase activity;positive regulation of GTPase activity	GTPase activator activity;Rab GTPase activator activity	True
GFUI043244	Scaffold658	39731	0				True
GFUI048691	Scaffold814	75583	30				True
GFUI022418	Scaffold288	11421	405	viral capsid		structural molecule activity	True
GFUI003593	Scaffold10	684360	0				True
GFUI035434	Scaffold484	72738	0	membrane;membrane;nucleus	intracellular signal transduction;intracellular signal transduction;phosphorylation	nucleotide binding;nucleotide binding;ATP binding	True
GFUI001696	Scaffold0	2863611	0				True
GFUI031104	Scaffold405	174355	354				True
GFUI039096	Scaffold558	120989	487	nucleus	positive regulation of transcription from RNA polymerase II promoter;regulation of transcription, DNA-templated;transcription, DNA-templated	sequence-specific DNA binding transcription factor activity;DNA binding;sequence-specific DNA binding	True
GFUI016251	Scaffold215	265425	0				True
GFUI042132	Scaffold625	110642	852				True
GFUI043288	Scaffold65	50025	0				True
GFUI030732	Scaffold3	1607973	0	membrane;integral component of membrane;extracellular region		protein binding	True
GFUI007743	Scaffold13	576205	0				True
GFUI004921	Scaffold119	154341	185				True
GFUI049016	Scaffold82	17235	945	nucleus	transcription, DNA-templated;regulation of transcription from RNA polymerase II promoter;positive regulation of transcription, DNA-templated	zinc ion binding;metal ion binding;DNA binding	True
GFUI035532	Scaffold487	212931	0				True
GFUI015707	Scaffold209	407830	0				True
GFUI021618	Scaffold278	276879	713				True
GFUI032428	Scaffold429	29320	0				True
GFUI004919	Scaffold119	159791	794				True
GFUI018477	Scaffold23	178420	0				True
GFUI011075	Scaffold168	521266	0				True
GFUI047555	Scaffold787	70622	0	membrane;integral component of membrane;plasma membrane	heterophilic cell-cell adhesion via plasma membrane cell adhesion molecules;cell adhesion;homophilic cell adhesion via plasma membrane adhesion molecules	signal transducer activity;calcium ion binding	True
GFUI025665	Scaffold328	13929	0				True
GFUI029118	Scaffold378	188552	540				True
GFUI044940	Scaffold6	1109401	98		viral DNA genome packaging		True
GFUI045671	Scaffold71	548057	0	tight junction;cytoplasm	protein phosphorylation	transferase activity;protein kinase activity;protein serine/threonine kinase activity	True
GFUI040680	Scaffold596	145955	824	membrane		ephrin receptor binding	True
GFUI005209	Scaffold11	1390002	0	mitochondrion;mitochondrial matrix	regulation of mitochondrial membrane permeability involved in programmed necrotic cell death	metal ion binding;oxidoreductase activity;dioxygenase activity	True
GFUI005589	Scaffold122	418830	0	membrane;ciliary transition zone	cilium assembly;regulation of Wnt signaling pathway		True
GFUI036235	Scaffold49	863339	192	peroxisome;peroxisome;peroxisomal membrane			True
GFUI027998	Scaffold35	1008985	0				True
GFUI013651	Scaffold190	448369	0				True
GFUI027085	Scaffold347	317225	0				True
GFUI048867	Scaffold81	839079	0				True
GFUI025083	Scaffold319	275606	0		oxidation-reduction process	monooxygenase activity	True
GFUI043571	Scaffold669	19733	0	nuclear envelope;NuRD complex;cytoplasm	negative regulation of nucleic acid-templated transcription;proteasome-mediated ubiquitin-dependent protein catabolic process;regulation of gene expression, epigenetic	core promoter binding;metal ion binding;transcription corepressor activity	True
GFUI009265	Scaffold14	1804628	102				True
GFUI030380	Scaffold39	412979	0				True
GFUI041898	Scaffold61	115032	0				True
GFUI013697	Scaffold191	361073	0		transmission of virus		True
GFUI042688	Scaffold63	1033399	0	cytoplasm	phosphatidylinositol dephosphorylation	hydrolase activity;inositol-polyphosphate 5-phosphatase activity;phosphatidylinositol-4,5-bisphosphate 5-phosphatase activity	True
GFUI050037	Scaffold86	856635	0				True
GFUI052937	Scaffold98	400224	358	AP-2 adaptor complex;membrane;coated pit	negative regulation of hyaluronan biosynthetic process;transport;endocytosis	protein binding;protein transporter activity	True
GFUI030309	Scaffold399	90169	0				True
GFUI024253	Scaffold308	259220	0	nucleus			True
GFUI030380	Scaffold39	421578	0				True
GFUI030530	Scaffold3	415390	171		proteolysis	protein binding;identical protein binding;histone deacetylase binding	True
GFUI032421	Scaffold429	29320	0				True
GFUI029497	Scaffold383	117792	0	cytoskeleton;cytoplasm	muscle contraction;pole plasm oskar mRNA localization	actin binding	True
GFUI002433	Scaffold103	365988	0				True
GFUI054116	Scaffold155	285763	804				True
GFUI009926	Scaffold158	257870	0	nucleus		sequence-specific DNA binding	True
GFUI041065	Scaffold5	1061740	0				True
GFUI029221	Scaffold37	426653	0	membrane;plasma membrane;integral component of membrane	cell surface receptor signaling pathway;Wnt signaling pathway;multicellular organismal development	G-protein coupled receptor activity;transmembrane signaling receptor activity	True
GFUI010253	Scaffold15	1499495	0				True
GFUI004411	Scaffold114	717462	269				True
GFUI002878	Scaffold106	188337	0				True
GFUI021446	Scaffold275	93571	0	membrane;endoplasmic reticulum;endoplasmic reticulum membrane	glycosaminoglycan biosynthetic process;chondroitin sulfate biosynthetic process;heparan sulfate proteoglycan biosynthetic process	transferase activity, transferring glycosyl groups;transferase activity;protein xylosyltransferase activity	True
GFUI052941	Scaffold98	400224	781	intracellular;ribonucleoprotein complex;ribosome	translational elongation	structural constituent of ribosome	True
GFUI042000	Scaffold61	972877	0	nucleus	positive regulation of epithelial to mesenchymal transition;transcription, DNA-templated;skeletal muscle cell differentiation	protein binding;beta-catenin binding;RNA polymerase II transcription coactivator activity	True
GFUI022373	Scaffold287	179970	0				True
GFUI021283	Scaffold272	359158	0	extracellular matrix;basement membrane;extracellular region	cell-substrate adhesion;substrate adhesion-dependent cell spreading;cell adhesion mediated by integrin		True
GFUI014763	Scaffold1	1425155	0				True
GFUI035264	Scaffold47	981516	0	membrane;membrane;integral component of membrane	drug transmembrane transport;drug transmembrane transport;transport	transporter activity;transporter activity;hydrolase activity	True
GFUI007085	Scaffold133	583960	0				True
GFUI001507	Scaffold0	1580689	640				True
GFUI030525	Scaffold3	415390	0				True
GFUI039468	Scaffold566	155293	0				True
GFUI041011	Scaffold5	682237	0		protein-tetrapyrrole linkage;protein-phycocyanobilin linkage	lyase activity	True
GFUI052368	Scaffold95	311399	0				True
GFUI044744	Scaffold69	951611	0				True
GFUI050893	Scaffold8	199718	0				True
GFUI027080	Scaffold347	269802	0				True
GFUI004921	Scaffold119	159791	722				True
GFUI019436	Scaffold24	928536	0				True
GFUI018241	Scaffold236	223978	0				True
GFUI035155	Scaffold47	190356	528	extracellular region;extracellular region			True
GFUI045070	Scaffold6	1969841	0				True
GFUI015694	Scaffold209	407830	0				True
GFUI019618	Scaffold251	163506	0				True
GFUI029176	Scaffold37	122048	0	membrane;integral component of membrane;plasma membrane	transport;ion transport;ion transmembrane transport	ion channel activity;chloride channel activity;extracellular ligand-gated ion channel activity	True
GFUI050472	Scaffold88	427327	0				True
GFUI041079	Scaffold5	1084719	0	extracellular region	spindle assembly involved in mitosis		True
GFUI013380	Scaffold18	187336	0	integral component of membrane	transmembrane transport	symporter activity	True
GFUI040752	Scaffold599	175910	0				True
GFUI035870	Scaffold492	10893	0	extracellular region;extracellular region			True
GFUI004974	Scaffold119	600369	0				True
GFUI043576	Scaffold669	57128	478				True
GFUI005074	Scaffold11	543597	0				True
GFUI040173	Scaffold57	1044580	818		carbohydrate metabolic process	transferase activity, transferring hexosyl groups	True
GFUI048681	Scaffold814	75583	350			protein binding;protein serine/threonine phosphatase activity;protein phosphatase type 2A regulator activity	True
GFUI029168	Scaffold37	35598	0				True
GFUI050739	Scaffold89	356344	0	membrane;integral component of membrane;plasma membrane	cell adhesion;homophilic cell adhesion via plasma membrane adhesion molecules	metal ion binding;calcium ion binding	True
GFUI049058	Scaffold82	305455	0				True
GFUI036221	Scaffold49	707828	0				True
GFUI009539	Scaffold153	114819	0				True
GFUI035543	Scaffold487	212931	0				True
GFUI040684	Scaffold596	145955	0				True
GFUI029750	Scaffold38	67657	316		positive regulation of catalytic activity		True
GFUI043288	Scaffold65	55330	39				True
GFUI003755	Scaffold10	2106379	0				True
GFUI013651	Scaffold190	448363	0				True
GFUI005858	Scaffold124	546866	0				True
GFUI041200	Scaffold5	1949199	0				True
GFUI044327	Scaffold68	353084	0				True
GFUI051313	Scaffold90	318978	0	membrane;integral component of membrane	fatty acid biosynthetic process	oxidoreductase activity;iron ion binding	True
GFUI025886	Scaffold32	970165	0	centrosome;cytoskeleton;microtubule	meiotic nuclear division;mitotic nuclear division;microtubule nucleation	protein binding;microtubule binding;microtubule minus-end binding	True
GFUI040352	Scaffold586	58051	0				True
GFUI029261	Scaffold37	707978	0				True
GFUI012955	Scaffold184	409559	42	small-subunit processome	rRNA processing		True
GFUI023602	Scaffold2	1124645	0				True
GFUI049052	Scaffold82	285154	0				True
GFUI041529	Scaffold60	85952	0				True
GFUI037585	Scaffold51	908209	393		cytidine deamination;cytidine deamination	metal ion binding;metal ion binding;catalytic activity	True
GFUI005211	Scaffold11	1390002	0	membrane;plasma membrane;voltage-gated sodium channel complex	regulation of ion transmembrane transport;neuronal action potential;membrane depolarization during action potential	voltage-gated calcium channel activity;low voltage-gated calcium channel activity;voltage-gated sodium channel activity	True
GFUI039468	Scaffold566	154601	0				True
GFUI011506	Scaffold170	247977	0				True
GFUI050927	Scaffold8	409584	468				True
GFUI048254	Scaffold7	1445920	65	nucleolus;exosome (RNase complex);cytoplasm	rRNA processing	3'-5'-exoribonuclease activity;RNA binding	True
GFUI042684	Scaffold63	1015227	0	cytoplasm;centriole	centriole replication;centriole-centriole cohesion	protein binding;protein C-terminus binding	True
GFUI041209	Scaffold5	2014594	0		RNA processing	nucleic acid binding;RNA binding	True
GFUI004926	Scaffold119	184299	0				True
GFUI013703	Scaffold191	462273	0				True
GFUI041210	Scaffold5	2014594	0	mitochondrion	metabolic process;lipid metabolic process;fatty acid metabolic process	catalytic activity;transferase activity;[acyl-carrier-protein] S-malonyltransferase activity	True
GFUI011956	Scaffold176	221004	0	NuA4 histone acetyltransferase complex;nucleus	regulation of transcription, DNA-templated;chromatin modification;transcription, DNA-templated	nucleotide binding;ATP binding;hydrolase activity	True
GFUI013503	Scaffold18	1321934	295	nucleus;small-subunit processome;Noc4p-Nop14p complex	maturation of SSU-rRNA from tricistronic rRNA transcript (SSU-rRNA, 5.8S rRNA, LSU-rRNA);ribosome biogenesis		True
GFUI050871	Scaffold8	93825	0		translation		True
GFUI028598	Scaffold36	839885	0				True
GFUI029802	Scaffold38	351808	0				True
GFUI040669	Scaffold595	164990	0	integral component of membrane		signal transducer activity;G-protein coupled receptor activity	True
GFUI049569	Scaffold84	600724	0	membrane;integral component of membrane			True
GFUI010288	Scaffold15	1822954	0	membrane;integral component of membrane;plasma membrane	terminal region determination	growth factor activity	True
GFUI009591	Scaffold153	451732	0		DNA replication		True
GFUI018346	Scaffold238	102494	0		regulation of Rho protein signal transduction;positive regulation of Rho GTPase activity	guanyl-nucleotide exchange factor activity;Rho guanyl-nucleotide exchange factor activity	True
GFUI029343	Scaffold37	1294783	0		signal transduction;filopodium assembly;regulation of actin cytoskeleton organization	cytoskeletal adaptor activity	True
GFUI016238	Scaffold215	265425	0	epsilon DNA polymerase complex			True
GFUI021637	Scaffold279	42706	0				True
GFUI039113	Scaffold558	40199	0				True
GFUI001669	Scaffold0	2642523	0				True
GFUI014754	Scaffold1	1425155	330				True
GFUI046882	Scaffold75	466834	207	spindle pole;kinetochore;spindle midzone	protein phosphorylation	nucleotide binding;protein kinase activity;ATP binding	True
GFUI017718	Scaffold22	1200423	0				True
GFUI010956	Scaffold167	127527	0				True
GFUI017635	Scaffold22	678155	0				True
GFUI005137	Scaffold11	938774	0				True
GFUI005572	Scaffold122	206444	0				True
GFUI029194	Scaffold37	204034	0				True
GFUI005570	Scaffold122	198554	0				True
GFUI029330	Scaffold37	1150697	0				True
GFUI048251	Scaffold7	1445920	65	histone deacetylase complex;nucleus	transcription, DNA-templated;regulation of transcription, DNA-templated	metal ion binding;DNA binding	True
GFUI052914	Scaffold98	230900	0				True
GFUI013949	Scaffold195	2490	0	nucleus;nucleolus	RNA metabolic process;rRNA processing;ribosome biogenesis	hydrolase activity, acting on acid anhydrides, in phosphorus-containing anhydrides;nucleotide binding;nucleic acid binding	True
GFUI005491	Scaffold121	387169	0				True
GFUI018669	Scaffold23	1477435	27				True
GFUI040938	Scaffold5	142090	0				True
GFUI036578	Scaffold4	2016589	0				True
GFUI048682	Scaffold814	75583	200				True
GFUI015471	Scaffold206	477485	0				True
GFUI022394	Scaffold287	328790	0				True
GFUI007065	Scaffold133	583960	962	Golgi apparatus;Golgi membrane;membrane	transport;protein transport		True
GFUI036186	Scaffold49	380301	0	cytoplasm;cytoplasm	multicellular organismal development;multicellular organismal development;regulation of translation	translation repressor activity, nucleic acid binding;translation repressor activity, nucleic acid binding;RNA binding	True
GFUI034718	Scaffold470	5693	0	nucleus;nucleus			True
GFUI013994	Scaffold195	343062	0				True
GFUI025638	Scaffold327	216582	0		extrinsic apoptotic signaling pathway	metal ion binding;zinc ion binding;ubiquitin-protein transferase activity	True
GFUI006565	Scaffold12	1239781	582				True
GFUI012091	Scaffold178	207046	0	DNA-directed RNA polymerase III complex;nucleus	transcription, DNA-templated	metal ion binding;nucleic acid binding;DNA binding	True
GFUI010239	Scaffold15	1463616	0	nucleus		DNA binding;metal ion binding;zinc ion binding	True
GFUI013476	Scaffold18	1034513	0				True
GFUI019662	Scaffold252	37860	0				True
GFUI042058	Scaffold622	9300	0				True
GFUI039974	Scaffold578	135957	0	integral component of membrane;Golgi stack	protein N-linked glycosylation via asparagine;oligosaccharide biosynthetic process	transferase activity;transferase activity, transferring glycosyl groups;alpha-1,6-mannosylglycoprotein 2-beta-N-acetylglucosaminyltransferase activity	True
GFUI051631	Scaffold91	816121	0				True
GFUI002468	Scaffold103	611995	403				True
GFUI031280	Scaffold40	251300	0				True
GFUI035513	Scaffold486	122632	0				True
GFUI052426	Scaffold95	702682	0				True
GFUI030775	Scaffold3	1911437	0	extracellular region			True
GFUI044311	Scaffold68	353084	0	intracellular membrane-bounded organelle;integral component of membrane;membrane	peptidyl-tyrosine phosphorylation;transmembrane receptor protein tyrosine kinase signaling pathway;protein autophosphorylation	transferase activity;transmembrane receptor protein tyrosine kinase activity;protein tyrosine kinase activity	True
GFUI006038	Scaffold126	382038	444				True
GFUI019301	Scaffold249	368319	316				True
GFUI029284	Scaffold37	772230	0	cytoplasm	phosphorylation;regulation of catalytic activity;intracellular signal transduction	protein kinase activity;transferase activity;ATP binding	True
GFUI012634	Scaffold181	171398	565				True
GFUI041018	Scaffold5	721993	0				True
GFUI023940	Scaffold302	79525	833	cytoplasm;mitochondrion	oxidation-reduction process;tricarboxylic acid cycle	metal ion binding;oxidoreductase activity;magnesium ion binding	True
GFUI025157	Scaffold31	654793	0	dendritic spine	dephosphorylation;peptidyl-tyrosine dephosphorylation	protein homodimerization activity;hydrolase activity;phosphatase activity	True
GFUI016226	Scaffold215	113142	0				True
GFUI009504	Scaffold152	489814	0	cytosol;cytoplasm;nucleus	rhythmic process;circadian rhythm;signal transduction	core promoter binding;E-box binding;protein heterodimerization activity	True
GFUI002390	Scaffold103	48883	230				True
GFUI041185	Scaffold5	1855858	63				True
GFUI005549	Scaffold122	160003	870	Golgi apparatus;endomembrane system;endoplasmic reticulum	phosphatidylinositol biosynthetic process;phosphatidylinositol phosphorylation;phosphorylation	nucleotide binding;transferase activity, transferring phosphorus-containing groups;kinase activity	True
GFUI033690	Scaffold44	993376	0			ATP binding;ATP binding	True
GFUI034426	Scaffold466	136054	0	endoplasmic reticulum membrane;endoplasmic reticulum membrane	GPI anchor biosynthetic process;GPI anchor biosynthetic process	transferase activity;transferase activity	True
GFUI039190	Scaffold55	291167	0				True
GFUI036250	Scaffold49	863339	99	nucleus;nucleus	mitotic cell cycle checkpoint;mitotic cell cycle checkpoint		True
GFUI047994	Scaffold79	586604	0				True
GFUI018719	Scaffold240	90739	0		metabolic process;glycolytic process	2,3-bisphosphoglycerate-dependent phosphoglycerate mutase activity;intramolecular transferase activity, phosphotransferases;catalytic activity	True
GFUI052521	Scaffold96	98626	570	cytoplasm;myofibril;myosin filament	metabolic process;myofibril assembly	nucleotide binding;ATP binding;actin binding	True
GFUI039201	Scaffold55	291167	0	axonal growth cone			True
GFUI033643	Scaffold44	664577	0	cytoplasm;cytoplasm			True
GFUI027315	Scaffold34	1394793	0				True
GFUI035149	Scaffold47	190356	854				True
GFUI042696	Scaffold63	1015227	0				True
GFUI043583	Scaffold669	57128	0	nucleus	cellular response to DNA damage stimulus;DNA repair;DNA recombination	ATP-dependent DNA helicase activity;DNA binding	True
GFUI009566	Scaffold153	339625	0	synaptic vesicle;cytoplasm;membrane	protein folding	heat shock protein binding;unfolded protein binding	True
GFUI020164	Scaffold25	424958	0	membrane	small GTPase mediated signal transduction	nucleotide binding;GTP binding	True
GFUI007735	Scaffold13	576205	506	nucleus	phosphorylation	kinase activity	True
GFUI011075	Scaffold168	521279	0				True
GFUI027316	Scaffold34	1323645	0		transport;protein transport		True
GFUI001695	Scaffold0	2820212	0				True
GFUI034436	Scaffold466	136054	0				True
GFUI025631	Scaffold327	177226	0				True
GFUI017538	Scaffold22	72804	0				True
GFUI024758	Scaffold313	225802	960	Golgi membrane;membrane;integral component of membrane	protein glycosylation	transferase activity;transferase activity, transferring glycosyl groups;galactosyltransferase activity	True
GFUI037614	Scaffold521	79347	0	membrane;membrane;integral component of membrane		cytoskeletal protein binding;cytoskeletal protein binding	True
GFUI013149	Scaffold187	135558	0				True
GFUI003769	Scaffold10	2106379	0				True
GFUI035881	Scaffold492	162942	678	extracellular region;extracellular region		peptidase activity;peptidase activity;catalytic activity	True
GFUI017403	Scaffold228	50679	0	nucleus	regulation of transcription, DNA-templated;transcription, DNA-templated	sequence-specific DNA binding transcription factor activity;DNA binding;sequence-specific DNA binding	True
GFUI021637	Scaffold279	41449	0				True
GFUI033711	Scaffold44	1137969	76	ribosome;ribosome;mitochondrial small ribosomal subunit			True
GFUI026321	Scaffold337	34629	0	extracellular region			True
GFUI013182	Scaffold187	318267	0				True
GFUI036201	Scaffold49	516730	0				True
GFUI001784	Scaffold0	3244135	0				True
GFUI006048	Scaffold126	525571	0			ubiquitinyl hydrolase activity	True
GFUI036174	Scaffold49	349009	0	cytoplasm;cytoplasm;nucleus	transcription, DNA-templated;transcription, DNA-templated;regulation of transcription, DNA-templated	DNA binding;DNA binding;sequence-specific DNA binding transcription factor activity	True
GFUI048199	Scaffold7	984508	0	nucleus		protein kinase binding	True
GFUI048843	Scaffold81	625134	340				True
GFUI011048	Scaffold168	199185	0				True
GFUI002411	Scaffold103	201267	0				True
GFUI044832	Scaffold6	531777	0	membrane;plasma membrane;integral component of membrane	transport;ion transport;transmembrane transport	ion channel activity;voltage-gated ion channel activity;potassium channel activity	True
GFUI028217	Scaffold363	206473	0				True
GFUI015471	Scaffold206	477489	0				True
GFUI029472	Scaffold382	225279	0				True
GFUI007666	Scaffold13	272579	24	cytoplasm;nucleus	transcription, DNA-templated;regulation of transcription, DNA-templated	RNA polymerase II regulatory region sequence-specific DNA binding;DNA binding;sequence-specific DNA binding transcription factor activity	True
GFUI036264	Scaffold49	930159	0	extracellular vesicular exosome;extracellular vesicular exosome			True
GFUI022368	Scaffold287	63512	967				True
GFUI027085	Scaffold347	317203	0				True
GFUI027219	Scaffold34	530607	65	nucleus	protein ubiquitination;ubiquitin-dependent protein catabolic process	metal ion binding;zinc ion binding;ubiquitin-protein transferase activity	True
GFUI024489	Scaffold30	1131352	0				True
GFUI039680	Scaffold56	692596	0				True
GFUI025071	Scaffold319	275606	0	cytoplasm	carbohydrate metabolic process;glycogen biosynthetic process;glycogen catabolic process	4-alpha-glucanotransferase activity;amylo-alpha-1,6-glucosidase activity	True
GFUI051095	Scaffold8	1843510	0				True
GFUI042668	Scaffold63	808320	4	plasma membrane;Golgi apparatus	axon guidance	protein binding;WW domain binding	True
GFUI041266	Scaffold5	2377328	0				True
GFUI035894	Scaffold492	131288	0		chorismate metabolic process;chorismate metabolic process		True
GFUI046659	Scaffold74	889032	887				True
GFUI053918	Scaffold187	417029	320				True
GFUI039166	Scaffold55	108663	60	axonemal dynein complex;cell projection;cytoskeleton	metabolic process;microtubule-based movement	nucleotide binding;ATP binding;motor activity	True
GFUI026027	Scaffold331	297674	0	nucleus	transcription, DNA-templated;regulation of cyclin-dependent protein serine/threonine kinase activity	cyclin-dependent protein serine/threonine kinase activity;RNA polymerase II carboxy-terminal domain kinase activity;protein kinase binding	True
GFUI047125	Scaffold76	106420	0				True
GFUI032412	Scaffold428	111556	183				True
GFUI011840	Scaffold174	566615	0				True
GFUI026194	Scaffold335	64102	244				True
GFUI036399	Scaffold4	707132	0				True
GFUI050884	Scaffold8	257536	85	integral component of membrane			True
GFUI052887	Scaffold98	36948	0				True
GFUI029802	Scaffold38	353002	0				True
GFUI030156	Scaffold395	46507	83				True
GFUI044932	Scaffold6	1109401	0			chaperone binding	True
GFUI013396	Scaffold18	228591	0	nucleus	methylation	transferase activity;methyltransferase activity	True
GFUI033538	Scaffold449	115590	0	integral component of membrane;integral component of membrane	cytolysis;cytolysis		True
GFUI037798	Scaffold526	192488	0		peptidyl-L-cysteine S-palmitoylation;protein palmitoylation		True
GFUI014818	Scaffold1	1756139	0				True
GFUI025884	Scaffold32	977942	0	endosome;late endosome membrane;membrane	protein transport;transport;vesicle docking involved in exocytosis	SNARE binding;syntaxin binding;protein binding	True
GFUI004929	Scaffold119	184299	0				True
GFUI035057	Scaffold477	150841	0				True
GFUI037633	Scaffold521	101793	0				True
GFUI020283	Scaffold25	1528598	295				True
GFUI036258	Scaffold49	930159	0				True
GFUI033653	Scaffold44	684503	0		methylation;methylation	methyltransferase activity;methyltransferase activity	True
GFUI009644	Scaffold154	318759	0				True
GFUI012935	Scaffold184	409559	123	extracellular region	phospholipid metabolic process;lipid catabolic process	hydrolase activity;phospholipase A2 activity	True
GFUI049118	Scaffold82	766553	0	plasma membrane;membrane;integral component of membrane	cell surface receptor signaling pathway;response to stress;G-protein coupled receptor signaling pathway	signal transducer activity;transmembrane signaling receptor activity;G-protein coupled receptor activity	True
GFUI029090	Scaffold378	49811	0				True
GFUI015091	Scaffold201	354946	0				True
GFUI004008	Scaffold111	290648	0				True
GFUI009199	Scaffold14	1411356	0				True
GFUI039468	Scaffold566	159456	0				True
GFUI045009	Scaffold6	1488338	33	membrane	potassium ion transport;potassium ion transmembrane transport	calcium-activated potassium channel activity	True
GFUI027880	Scaffold35	260533	0	endoplasmic reticulum lumen;endoplasmic reticulum	peptidyl-proline hydroxylation to 4-hydroxy-L-proline;regulation of oxidative stress-induced intrinsic apoptotic signaling pathway	procollagen-proline 4-dioxygenase activity;peptidyl-proline 4-dioxygenase activity;isomerase activity	True
GFUI004963	Scaffold119	500574	0				True
GFUI036657	Scaffold4	2406817	141				True
GFUI014343	Scaffold19	85200	0	synapse		hydrolase activity;carboxylic ester hydrolase activity	True
GFUI005994	Scaffold126	130740	0				True
GFUI008316	Scaffold142	490225	0				True
GFUI051088	Scaffold8	1813885	0			Notch binding	True
GFUI031284	Scaffold40	251300	0	extracellular region	pathogenesis		True
