# Supplementary material for: Patterns of Genome-Wide Variation in Glossina fuscipes fuscipes Tsetse Flies from Uganda
Source: G3 (Bethesda). 2016 Mar 26;6(6):1573–84. doi: 10.1534/g3.116.027235 (PMC4889654; doi:10.1534/g3.116.027235)
Supplement: Supplemental Material [file supp_g3.116.027235_FileS4.xls]

## Sheet: Outlier_MSNB
SNP	Scaffold	Position
1	Scaffold8	1482581
2	Scaffold85	94213
3	Scaffold107	378349
4	Scaffold206	259639
5	Scaffold427	13828
6	Scaffold23	1150377
7	Scaffold69	308924
8	Scaffold93	365366
9	Scaffold93	365392
10	Scaffold144	334227
11	Scaffold144	565204
12	Scaffold150	13771
13	Scaffold150	13772
14	Scaffold288	11421
15	JFJR01011881.1	47373
16	Scaffold1	869308
17	Scaffold3	947405
18	Scaffold42	132154
19	Scaffold47	462630
20	Scaffold177	41317
21	Scaffold207	372250
22	Scaffold227	157975
23	Scaffold250	395504
24	Scaffold549	36667
25	Scaffold549	36673
26	Scaffold549	36706
27	Scaffold13	1323185
28	Scaffold13	1323193
29	Scaffold76	92432
30	Scaffold368	277081
31	Scaffold368	279446
32	Scaffold368	279479
33	Scaffold368	295703
34	Scaffold368	295716
35	Scaffold368	310507
36	Scaffold368	310520
37	Scaffold600	53089
38	Scaffold774	51679
39	Scaffold35	20921
40	Scaffold62	613065

## Sheet: Outliers_MSOT
SNP	Scaffold	Position
1	Scaffold2	1124645
2	Scaffold2	1134592
3	Scaffold17	839514
4	Scaffold41	1051695
5	Scaffold77	83137
6	Scaffold87	761673
7	Scaffold148	99641
8	Scaffold319	155547
9	Scaffold319	195700
10	Scaffold319	195737
11	Scaffold319	218024
12	Scaffold319	219176
13	Scaffold319	237766
14	Scaffold319	248173
15	Scaffold319	270661
16	Scaffold342	132632
17	Scaffold346	202711
18	Scaffold429	199260
19	Scaffold429	215922
20	Scaffold429	230853
21	Scaffold483	134176
22	Scaffold533	148811
23	Scaffold805	34062
24	Scaffold805	69841
25	Scaffold805	73759
26	Scaffold922	75816
27	Scaffold1004	13103
28	Scaffold1038	22832
29	Scaffold48	174348
30	Scaffold71	609369
31	Scaffold150	13771
32	Scaffold150	13772
33	Scaffold162	575811
34	Scaffold162	575830
35	Scaffold162	576272
36	Scaffold216	206529
37	Scaffold216	264204
38	Scaffold236	223978
39	Scaffold330	306456
40	Scaffold403	151787
41	Scaffold420	49869
42	Scaffold420	62474
43	Scaffold420	67630
44	Scaffold530	65658
45	Scaffold530	65669
46	Scaffold530	65679
47	JFJR01008577.1	123695
48	Scaffold628	113982
49	Scaffold628	113983
50	Scaffold725	5404
51	Scaffold728	64190
52	Scaffold730	54980
53	Scaffold730	61044
54	Scaffold730	71932
55	Scaffold730	73057
56	JFJR01010431.1	75588
57	Scaffold40	487434
58	Scaffold42	758101
59	Scaffold112	220302
60	Scaffold145	431975
61	Scaffold145	431976
62	Scaffold250	41252
63	Scaffold250	203142
64	Scaffold250	270023
65	Scaffold250	270024
66	Scaffold473	108769
67	Scaffold473	150425
68	Scaffold473	223159
69	Scaffold510	191182
70	Scaffold692	96661
71	Scaffold853	20748
72	Scaffold901	27416
73	Scaffold901	27431
74	JFJR01012946.1	1484
75	Scaffold11	1641617
76	Scaffold11	1805345
77	Scaffold11	1898501
78	Scaffold11	1908584
79	Scaffold11	1926100
80	Scaffold11	2018256
81	Scaffold22	72804
82	Scaffold64	619526
83	Scaffold76	115993
84	Scaffold100	357756
85	Scaffold168	172555
86	Scaffold299	332974
87	Scaffold299	364672
88	Scaffold299	365458
89	Scaffold299	368638
90	Scaffold299	368643
91	Scaffold329	219892
92	Scaffold486	14523
93	Scaffold644	20483
94	Scaffold1088	5224
95	Scaffold29	185642
96	Scaffold29	185660
97	Scaffold39	412844
98	Scaffold39	564031
99	Scaffold39	607152
100	Scaffold72	382544
101	Scaffold80	390089
102	Scaffold113	391479
103	Scaffold113	391491
104	Scaffold113	393483
105	Scaffold113	603047
106	Scaffold113	603051
107	Scaffold113	603088
108	Scaffold113	706735
109	Scaffold171	177485
110	Scaffold178	105920
111	Scaffold219	251775
112	Scaffold237	139296
113	Scaffold331	185862
114	Scaffold443	242064
115	Scaffold512	118558
116	Scaffold745	29476
117	Scaffold893	18001
118	Scaffold893	20787
119	JFJR01012837.1	1949
