# Supplementary material for: Patterns of Genome-Wide Variation in Glossina fuscipes fuscipes Tsetse Flies from Uganda
Source: G3 (Bethesda). 2016 Mar 26;6(6):1573–84. doi: 10.1534/g3.116.027235 (PMC4889654; doi:10.1534/g3.116.027235)
Supplement: Supplemental Material [file supp_g3.116.027235_TableS1.txt]

Sample	Population	Infection	WGS
KG10_044	KG		yes			no
KG10_057	KG		yes			no
KG10_030	KG		no			no
KG10_037	KG		no			no
OT11_0052	OT		yes			no
OT11_0072	OT		yes			no
OT11_0073	OT		yes			no
OT11_0079	OT		yes			no
OT11_0047	OT		no			no
OT11_0048	OT		no			no
OT11_0049	OT		no			no
OT11_0094	OT		yes			no
OT11_0098	OT		yes			no
OT11_0100	OT		yes			no
OT11_0054	OT		no			no
OT11_0055	OT		no			no
OT11_0083	OT		no			no
OT11_0086	OT		no			no
NB11_005	NB		yes			yes
NB11_019	NB		yes			no
NB11_033	NB		yes			yes
NB11_043	NB		yes			yes
NB11_003	NB		no			no
NB11_031	NB		no			no
NB11_034	NB		no			no
NB11_040	NB		no			no
NB11_051	NB		yes			no
NB11_056	NB		yes			no
NB11_063	NB		yes			yes
NB11_085	NB		yes			yes
NB11_050	NB		no			no
NB11_059	NB		no			no
NB11_062	NB		no			no
NB11_068	NB		no			yes
NB11_096	NB		no			yes
NB11_004	NB		yes			yes
NB11_016	NB		no			yes
NB11_067	NB		no			yes
NB11_032	NB		yes			yes
NB11_030	NB		no			yes
NB11_026	NB		no			yes
NB11_029	NB		no			yes
NB11_093	NB		yes			yes
NB11_079	NB		no			yes
MS11_0004	MS		yes			no
MS11_0001	MS		yes			no
MS11_0015	MS		yes			no
MS11_0012	MS		yes			no
MS11_0013	MS		no			no
MS11_0014	MS		no			no
MS11_0031	MS		no			no
MS11_0006	MS		yes			no
MS11_0019	MS		yes			no
MS11_0050	MS		yes			no
MS11_0017	MS		no			no
MS11_0020	MS		no			no
MS11_0021	MS		no			no
MS11_0024	MS		no			no
