# Supplementary material for: Patterns of Genome-Wide Variation in Glossina fuscipes fuscipes Tsetse Flies from Uganda
Source: G3 (Bethesda). 2016 Mar 26;6(6):1573–84. doi: 10.1534/g3.116.027235 (PMC4889654; doi:10.1534/g3.116.027235)
Supplement: Supplemental Material [file supp_g3.116.027235_TableS2.xls]

## Sheet: Sheet1
Table S2: Tajima’s D values measured across the Gff genome using the 73, 297 SNPs and a window size of 1000bp. Only windows with at least one SNP are listed.
Values of Tajima's D estimated for 1000 bp windows. Only included are windows containing at least one SNP.
Unnamed: 0	CHROM	BIN_START	N_SNPS	TajimaD	chrom_num
0	Scaffold0	13000	1	0	1
10	Scaffold0	23000	4	2.35852	1
17	Scaffold0	30000	1	0	1
31	Scaffold0	44000	1	0	1
38	Scaffold0	51000	1	0	1
43	Scaffold0	56000	1	0	1
53	Scaffold0	66000	1	0	1
65	Scaffold0	78000	1	0	1
70	Scaffold0	83000	1	0	1
73	Scaffold0	86000	1	0	1
80	Scaffold0	93000	1	0	1
98	Scaffold0	111000	3	1.0478	1
101	Scaffold0	114000	1	0	1
127	Scaffold0	140000	1	0	1
144	Scaffold0	157000	1	0	1
165	Scaffold0	178000	1	0	1
166	Scaffold0	179000	1	0	1
170	Scaffold0	183000	1	0	1
193	Scaffold0	206000	1	0	1
194	Scaffold0	207000	1	0	1
214	Scaffold0	227000	1	0	1
217	Scaffold0	230000	2	0.381843	1
220	Scaffold0	233000	1	0	1
234	Scaffold0	247000	1	0	1
241	Scaffold0	254000	1	0	1
242	Scaffold0	255000	3	1.69627	1
244	Scaffold0	257000	1	0	1
245	Scaffold0	258000	1	0	1
325	Scaffold0	338000	1	0	1
327	Scaffold0	340000	2	0.336218	1
343	Scaffold0	356000	1	0	1
385	Scaffold0	398000	1	0	1
392	Scaffold0	405000	2	0.587792	1
412	Scaffold0	425000	3	2.31422	1
429	Scaffold0	442000	1	0	1
443	Scaffold0	456000	1	0	1
445	Scaffold0	458000	1	0	1
449	Scaffold0	462000	1	0	1
450	Scaffold0	463000	1	0	1
454	Scaffold0	467000	4	0.0748753	1
460	Scaffold0	473000	1	0	1
470	Scaffold0	483000	2	0.552458	1
483	Scaffold0	496000	1	0	1
487	Scaffold0	500000	1	0	1
491	Scaffold0	504000	1	0	1
507	Scaffold0	520000	1	0	1
518	Scaffold0	531000	1	0	1
541	Scaffold0	554000	1	0	1
599	Scaffold0	612000	2	0.730484	1
610	Scaffold0	623000	1	0	1
627	Scaffold0	640000	2	1.3708	1
629	Scaffold0	642000	2	1.31858	1
638	Scaffold0	651000	1	0	1
667	Scaffold0	680000	2	1.48168	1
696	Scaffold0	709000	1	0	1
699	Scaffold0	712000	2	-0.59666	1
705	Scaffold0	718000	1	0	1
706	Scaffold0	719000	1	0	1
717	Scaffold0	730000	1	0	1
723	Scaffold0	736000	1	0	1
738	Scaffold0	751000	1	0	1
742	Scaffold0	755000	3	-0.365026	1
751	Scaffold0	764000	1	0	1
779	Scaffold0	792000	1	0	1
786	Scaffold0	799000	1	0	1
801	Scaffold0	814000	1	0	1
828	Scaffold0	841000	1	0	1
839	Scaffold0	852000	2	-0.293021	1
850	Scaffold0	863000	1	0	1
853	Scaffold0	866000	1	0	1
870	Scaffold0	883000	1	0	1
877	Scaffold0	890000	2	0.416356	1
896	Scaffold0	909000	1	0	1
910	Scaffold0	923000	1	0	1
919	Scaffold0	932000	1	0	1
937	Scaffold0	950000	1	0	1
950	Scaffold0	963000	1	0	1
954	Scaffold0	967000	1	0	1
957	Scaffold0	970000	1	0	1
971	Scaffold0	984000	1	0	1
977	Scaffold0	990000	1	0	1
985	Scaffold0	998000	1	0	1
1003	Scaffold0	1016000	2	0.23762	1
1006	Scaffold0	1019000	1	0	1
1022	Scaffold0	1035000	1	0	1
1027	Scaffold0	1040000	1	0	1
1032	Scaffold0	1045000	1	0	1
1034	Scaffold0	1047000	1	0	1
1048	Scaffold0	1061000	1	0	1
1059	Scaffold0	1072000	1	0	1
1087	Scaffold0	1100000	1	0	1
1098	Scaffold0	1111000	1	0	1
1132	Scaffold0	1145000	1	0	1
1135	Scaffold0	1148000	1	0	1
1136	Scaffold0	1149000	1	0	1
1156	Scaffold0	1169000	1	0	1
1159	Scaffold0	1172000	1	0	1
1174	Scaffold0	1187000	1	0	1
1182	Scaffold0	1195000	1	0	1
1233	Scaffold0	1246000	1	0	1
1251	Scaffold0	1264000	1	0	1
1283	Scaffold0	1296000	1	0	1
1312	Scaffold0	1325000	1	0	1
1324	Scaffold0	1337000	1	0	1
1333	Scaffold0	1346000	2	0.185489	1
1338	Scaffold0	1351000	1	0	1
1341	Scaffold0	1354000	2	0.855046	1
1349	Scaffold0	1362000	1	0	1
1350	Scaffold0	1363000	1	0	1
1363	Scaffold0	1376000	1	0	1
1366	Scaffold0	1379000	2	0.943748	1
1367	Scaffold0	1380000	1	0	1
1369	Scaffold0	1382000	1	0	1
1370	Scaffold0	1383000	1	0	1
1373	Scaffold0	1386000	1	0	1
1375	Scaffold0	1388000	1	0	1
1394	Scaffold0	1407000	1	0	1
1398	Scaffold0	1411000	1	0	1
1401	Scaffold0	1414000	1	0	1
1430	Scaffold0	1443000	1	0	1
1441	Scaffold0	1454000	1	0	1
1451	Scaffold0	1464000	1	0	1
1452	Scaffold0	1465000	1	0	1
1465	Scaffold0	1478000	2	1.01814	1
1470	Scaffold0	1483000	2	1.20485	1
1476	Scaffold0	1489000	1	0	1
1495	Scaffold0	1508000	2	-0.0255352	1
1509	Scaffold0	1522000	1	0	1
1517	Scaffold0	1530000	1	0	1
1518	Scaffold0	1531000	1	0	1
1520	Scaffold0	1533000	1	0	1
1525	Scaffold0	1538000	3	-0.256499	1
1526	Scaffold0	1539000	1	0	1
1527	Scaffold0	1540000	1	0	1
1531	Scaffold0	1544000	1	0	1
1532	Scaffold0	1545000	2	0.745599	1
1533	Scaffold0	1546000	1	0	1
1561	Scaffold0	1574000	1	0	1
1567	Scaffold0	1580000	1	0	1
1571	Scaffold0	1584000	1	0	1
1579	Scaffold0	1592000	1	0	1
1597	Scaffold0	1610000	1	0	1
1603	Scaffold0	1616000	2	1.68083	1
1621	Scaffold0	1634000	1	0	1
1625	Scaffold0	1638000	1	0	1
1629	Scaffold0	1642000	1	0	1
1649	Scaffold0	1662000	3	-0.548735	1
1651	Scaffold0	1664000	1	0	1
1653	Scaffold0	1666000	1	0	1
1655	Scaffold0	1668000	1	0	1
1657	Scaffold0	1670000	2	-0.315463	1
1662	Scaffold0	1675000	2	0.209096	1
1675	Scaffold0	1688000	1	0	1
1681	Scaffold0	1694000	1	0	1
1688	Scaffold0	1701000	1	0	1
1697	Scaffold0	1710000	3	0.13614	1
1722	Scaffold0	1735000	1	0	1
1724	Scaffold0	1737000	1	0	1
1728	Scaffold0	1741000	1	0	1
1746	Scaffold0	1759000	2	-0.045807	1
1761	Scaffold0	1774000	1	0	1
1766	Scaffold0	1779000	2	-0.561866	1
1779	Scaffold0	1792000	1	0	1
1783	Scaffold0	1796000	1	0	1
1788	Scaffold0	1801000	1	0	1
1792	Scaffold0	1805000	2	0.279234	1
1815	Scaffold0	1828000	1	0	1
1822	Scaffold0	1835000	2	-0.550303	1
1823	Scaffold0	1836000	2	-0.74199	1
1827	Scaffold0	1840000	1	0	1
1843	Scaffold0	1856000	1	0	1
1851	Scaffold0	1864000	1	0	1
1861	Scaffold0	1874000	1	0	1
1864	Scaffold0	1877000	2	0.653764	1
1869	Scaffold0	1882000	1	0	1
1880	Scaffold0	1893000	1	0	1
1882	Scaffold0	1895000	1	0	1
1892	Scaffold0	1905000	2	-0.209377	1
1914	Scaffold0	1927000	2	-0.404664	1
1916	Scaffold0	1929000	1	0	1
1918	Scaffold0	1931000	1	0	1
1970	Scaffold0	1983000	1	0	1
1980	Scaffold0	1993000	1	0	1
1994	Scaffold0	2007000	1	0	1
1998	Scaffold0	2011000	1	0	1
2010	Scaffold0	2023000	1	0	1
2041	Scaffold0	2054000	1	0	1
2051	Scaffold0	2064000	2	-0.494655	1
2086	Scaffold0	2099000	1	0	1
2118	Scaffold0	2131000	2	-0.358687	1
2120	Scaffold0	2133000	1	0	1
2140	Scaffold0	2153000	1	0	1
2155	Scaffold0	2168000	1	0	1
2168	Scaffold0	2181000	1	0	1
2175	Scaffold0	2188000	4	-0.343655	1
2177	Scaffold0	2190000	1	0	1
2180	Scaffold0	2193000	1	0	1
2186	Scaffold0	2199000	1	0	1
2202	Scaffold0	2215000	1	0	1
2212	Scaffold0	2225000	1	0	1
2233	Scaffold0	2246000	3	-0.180819	1
2262	Scaffold0	2275000	1	0	1
2280	Scaffold0	2293000	1	0	1
2327	Scaffold0	2340000	1	0	1
2340	Scaffold0	2353000	1	0	1
2342	Scaffold0	2355000	2	0.118721	1
2398	Scaffold0	2411000	1	0	1
2401	Scaffold0	2414000	3	0.0915893	1
2407	Scaffold0	2420000	1	0	1
2417	Scaffold0	2430000	1	0	1
2428	Scaffold0	2441000	1	0	1
2432	Scaffold0	2445000	1	0	1
2447	Scaffold0	2460000	3	0.432974	1
2458	Scaffold0	2471000	1	0	1
2480	Scaffold0	2493000	1	0	1
2498	Scaffold0	2511000	3	-0.0862239	1
2499	Scaffold0	2512000	2	-0.163514	1
2515	Scaffold0	2528000	1	0	1
2537	Scaffold0	2550000	1	0	1
2541	Scaffold0	2554000	1	0	1
2552	Scaffold0	2565000	1	0	1
2571	Scaffold0	2584000	2	-0.147143	1
2572	Scaffold0	2585000	1	0	1
2576	Scaffold0	2589000	1	0	1
2589	Scaffold0	2602000	1	0	1
2593	Scaffold0	2606000	1	0	1
2629	Scaffold0	2642000	3	0.690915	1
2643	Scaffold0	2656000	1	0	1
2658	Scaffold0	2671000	1	0	1
2674	Scaffold0	2687000	2	-0.404664	1
2697	Scaffold0	2710000	1	0	1
2699	Scaffold0	2712000	1	0	1
2736	Scaffold0	2749000	1	0	1
2742	Scaffold0	2755000	1	0	1
2757	Scaffold0	2770000	1	0	1
2764	Scaffold0	2777000	2	0.396514	1
2780	Scaffold0	2793000	1	0	1
2791	Scaffold0	2804000	1	0	1
2807	Scaffold0	2820000	3	-0.773297	1
2811	Scaffold0	2824000	1	0	1
2831	Scaffold0	2844000	1	0	1
2835	Scaffold0	2848000	1	0	1
2850	Scaffold0	2863000	2	-0.39128	1
2869	Scaffold0	2882000	1	0	1
2872	Scaffold0	2885000	1	0	1
2934	Scaffold0	2947000	1	0	1
2968	Scaffold0	2981000	1	0	1
2973	Scaffold0	2986000	2	0.114263	1
2982	Scaffold0	2995000	3	-0.0465248	1
2985	Scaffold0	2998000	1	0	1
2988	Scaffold0	3001000	1	0	1
2989	Scaffold0	3002000	1	0	1
3049	Scaffold0	3062000	3	0.0386803	1
3084	Scaffold0	3097000	1	0	1
3106	Scaffold0	3119000	1	0	1
3108	Scaffold0	3121000	2	0.779269	1
3118	Scaffold0	3131000	1	0	1
3122	Scaffold0	3135000	1	0	1
3124	Scaffold0	3137000	1	0	1
3129	Scaffold0	3142000	1	0	1
3133	Scaffold0	3146000	1	0	1
3134	Scaffold0	3147000	1	0	1
3153	Scaffold0	3166000	1	0	1
3180	Scaffold0	3193000	1	0	1
3186	Scaffold0	3199000	2	0.572022	1
3195	Scaffold0	3208000	1	0	1
3204	Scaffold0	3217000	1	0	1
3212	Scaffold0	3225000	1	0	1
3213	Scaffold0	3226000	1	0	1
3220	Scaffold0	3233000	3	0.251421	1
3228	Scaffold0	3241000	1	0	1
3229	Scaffold0	3242000	1	0	1
3231	Scaffold0	3244000	1	0	1
3240	Scaffold0	3253000	1	0	1
3248	Scaffold0	3261000	3	0.517005	1
3251	Scaffold0	3264000	1	0	1
3265	Scaffold0	3278000	1	0	1
3270	Scaffold0	3283000	1	0	1
3274	Scaffold0	3287000	2	0.870538	1
3275	Scaffold0	3288000	3	0.382371	1
3276	Scaffold0	3289000	1	0	1
3278	Scaffold0	3291000	2	0.375603	1
3279	Scaffold2	22000	2	0.383265	2
3291	Scaffold2	34000	4	0.519505	2
3300	Scaffold2	43000	2	1.02212	2
3325	Scaffold2	68000	3	2.59453	2
3329	Scaffold2	72000	1	0	2
3337	Scaffold2	80000	1	0	2
3338	Scaffold2	81000	1	0	2
3351	Scaffold2	94000	1	0	2
3359	Scaffold2	102000	5	3.10815	2
3363	Scaffold2	106000	1	0	2
3364	Scaffold2	107000	1	0	2
3365	Scaffold2	108000	3	2.36726	2
3375	Scaffold2	118000	4	1.88886	2
3385	Scaffold2	128000	1	0	2
3386	Scaffold2	129000	2	1.01905	2
3387	Scaffold2	130000	1	0	2
3389	Scaffold2	132000	2	0.923716	2
3393	Scaffold2	136000	2	1.16017	2
3395	Scaffold2	138000	1	0	2
3397	Scaffold2	140000	1	0	2
3409	Scaffold2	152000	2	0.939075	2
3420	Scaffold2	163000	1	0	2
3425	Scaffold2	168000	3	2.27776	2
3437	Scaffold2	180000	1	0	2
3445	Scaffold2	188000	1	0	2
3451	Scaffold2	194000	4	1.41116	2
3468	Scaffold2	211000	1	0	2
3474	Scaffold2	217000	1	0	2
3477	Scaffold2	220000	1	0	2
3507	Scaffold2	250000	1	0	2
3514	Scaffold2	257000	3	1.24161	2
3515	Scaffold2	258000	1	0	2
3518	Scaffold2	261000	1	0	2
3519	Scaffold2	262000	1	0	2
3535	Scaffold2	278000	2	-0.186581	2
3542	Scaffold2	285000	2	1.98914	2
3549	Scaffold2	292000	3	2.11332	2
3554	Scaffold2	297000	1	0	2
3560	Scaffold2	303000	1	0	2
3562	Scaffold2	305000	2	-0.417275	2
3564	Scaffold2	307000	3	2.71464	2
3587	Scaffold2	330000	1	0	2
3600	Scaffold2	343000	2	0.931661	2
3607	Scaffold2	350000	2	0.949228	2
3611	Scaffold2	354000	1	0	2
3619	Scaffold2	362000	1	0	2
3626	Scaffold2	369000	3	1.57581	2
3628	Scaffold2	371000	2	1.25957	2
3630	Scaffold2	373000	1	0	2
3638	Scaffold2	381000	1	0	2
3650	Scaffold2	393000	3	-0.102314	2
3654	Scaffold2	397000	3	0.316928	2
3655	Scaffold2	398000	1	0	2
3662	Scaffold2	405000	1	0	2
3668	Scaffold2	411000	1	0	2
3669	Scaffold2	412000	2	1.57983	2
3671	Scaffold2	414000	2	0.417994	2
3676	Scaffold2	419000	2	1.09275	2
3687	Scaffold2	430000	3	1.01446	2
3689	Scaffold2	432000	1	0	2
3698	Scaffold2	441000	2	0.829097	2
3705	Scaffold2	448000	2	-0.0424884	2
3719	Scaffold2	462000	1	0	2
3720	Scaffold2	463000	1	0	2
3722	Scaffold2	465000	1	0	2
3725	Scaffold2	468000	1	0	2
3739	Scaffold2	482000	1	0	2
3746	Scaffold2	489000	2	2.0392	2
3760	Scaffold2	503000	3	0.941355	2
3763	Scaffold2	506000	3	0.684269	2
3776	Scaffold2	519000	2	-0.0125876	2
3783	Scaffold2	526000	1	0	2
3796	Scaffold2	539000	1	0	2
3802	Scaffold2	545000	2	-0.174777	2
3806	Scaffold2	549000	1	0	2
3808	Scaffold2	551000	1	0	2
3811	Scaffold2	554000	2	0.0154282	2
3815	Scaffold2	558000	1	0	2
3820	Scaffold2	563000	2	0.197553	2
3832	Scaffold2	575000	2	2.17989	2
3837	Scaffold2	580000	4	2.18658	2
3849	Scaffold2	592000	3	1.42996	2
3855	Scaffold2	598000	1	0	2
3866	Scaffold2	609000	4	0.564361	2
3876	Scaffold2	619000	1	0	2
3890	Scaffold2	633000	3	2.03378	2
3891	Scaffold2	634000	2	-0.094923	2
3892	Scaffold2	635000	2	1.11543	2
3901	Scaffold2	644000	2	0.416007	2
3904	Scaffold2	647000	1	0	2
3906	Scaffold2	649000	2	1.06025	2
3911	Scaffold2	654000	1	0	2
3927	Scaffold2	670000	1	0	2
3929	Scaffold2	672000	1	0	2
3935	Scaffold2	678000	1	0	2
3962	Scaffold2	705000	1	0	2
3968	Scaffold2	711000	2	2.12937	2
3969	Scaffold2	712000	2	1.19876	2
3977	Scaffold2	720000	1	0	2
3979	Scaffold2	722000	1	0	2
3990	Scaffold2	733000	2	-0.284488	2
3991	Scaffold2	734000	2	0.888667	2
3995	Scaffold2	738000	3	-0.604145	2
3999	Scaffold2	742000	2	0.779269	2
4006	Scaffold2	749000	2	1.29918	2
4007	Scaffold2	750000	2	0.0407178	2
4014	Scaffold2	757000	1	0	2
4021	Scaffold2	764000	1	0	2
4034	Scaffold2	777000	7	1.33646	2
4044	Scaffold2	787000	2	0.598681	2
4047	Scaffold2	790000	1	0	2
4051	Scaffold2	794000	1	0	2
4053	Scaffold2	796000	1	0	2
4054	Scaffold2	797000	2	1.27457	2
4059	Scaffold2	802000	1	0	2
4072	Scaffold2	815000	1	0	2
4073	Scaffold2	816000	3	0.764893	2
4077	Scaffold2	820000	1	0	2
4078	Scaffold2	821000	2	0.821946	2
4080	Scaffold2	823000	1	0	2
4089	Scaffold2	832000	1	0	2
4090	Scaffold2	833000	2	0.525102	2
4092	Scaffold2	835000	2	2.07512	2
4097	Scaffold2	840000	5	0.956292	2
4102	Scaffold2	845000	1	0	2
4103	Scaffold2	846000	2	-0.726648	2
4107	Scaffold2	850000	4	1.5818	2
4109	Scaffold2	852000	3	2.09178	2
4114	Scaffold2	857000	3	0.788772	2
4123	Scaffold2	866000	3	0.435161	2
4142	Scaffold2	885000	1	0	2
4148	Scaffold2	891000	2	1.99959	2
4150	Scaffold2	893000	2	1.05319	2
4151	Scaffold2	894000	5	0.546351	2
4159	Scaffold2	902000	2	1.03189	2
4162	Scaffold2	905000	2	1.67161	2
4171	Scaffold2	914000	2	0.527373	2
4179	Scaffold2	922000	1	0	2
4181	Scaffold2	924000	1	0	2
4190	Scaffold2	933000	2	0.057444	2
4194	Scaffold2	937000	1	0	2
4203	Scaffold2	946000	1	0	2
4204	Scaffold2	947000	2	1.64543	2
4217	Scaffold2	960000	4	0.324303	2
4219	Scaffold2	962000	2	0.734154	2
4222	Scaffold2	965000	2	1.67927	2
4225	Scaffold2	968000	1	0	2
4226	Scaffold2	969000	3	1.5312	2
4245	Scaffold2	988000	1	0	2
4255	Scaffold2	998000	3	-0.0782712	2
4263	Scaffold2	1006000	3	0.732647	2
4295	Scaffold2	1038000	2	-0.726955	2
4296	Scaffold2	1039000	1	0	2
4312	Scaffold2	1055000	1	0	2
4317	Scaffold2	1060000	1	0	2
4328	Scaffold2	1071000	1	0	2
4329	Scaffold2	1072000	1	0	2
4336	Scaffold2	1079000	1	0	2
4350	Scaffold2	1093000	1	0	2
4367	Scaffold2	1110000	5	2.25687	2
4369	Scaffold2	1112000	1	0	2
4381	Scaffold2	1124000	2	1.66481	2
4385	Scaffold2	1128000	1	0	2
4390	Scaffold2	1133000	3	1.63648	2
4391	Scaffold2	1134000	1	0	2
4396	Scaffold2	1139000	2	1.79357	2
4397	Scaffold2	1140000	1	0	2
4403	Scaffold2	1146000	1	0	2
4405	Scaffold2	1148000	1	0	2
4409	Scaffold2	1152000	2	2.08471	2
4422	Scaffold2	1165000	1	0	2
4428	Scaffold2	1171000	1	0	2
4434	Scaffold2	1177000	1	0	2
4435	Scaffold2	1178000	3	1.6278	2
4446	Scaffold2	1189000	1	0	2
4451	Scaffold2	1194000	6	2.22299	2
4458	Scaffold2	1201000	2	0.83144	2
4464	Scaffold2	1207000	1	0	2
4469	Scaffold2	1212000	4	1.14175	2
4471	Scaffold2	1214000	5	1.60035	2
4472	Scaffold2	1215000	2	0.816713	2
4478	Scaffold2	1221000	6	1.32467	2
4484	Scaffold2	1227000	2	2.13407	2
4489	Scaffold2	1232000	1	0	2
4493	Scaffold2	1236000	1	0	2
4500	Scaffold2	1243000	1	0	2
4501	Scaffold2	1244000	2	2.29216	2
4504	Scaffold2	1247000	1	0	2
4505	Scaffold2	1248000	2	0.712058	2
4517	Scaffold2	1260000	1	0	2
4528	Scaffold2	1271000	1	0	2
4535	Scaffold2	1278000	1	0	2
4536	Scaffold2	1279000	1	0	2
4546	Scaffold2	1289000	3	0.706596	2
4552	Scaffold2	1295000	1	0	2
4555	Scaffold2	1298000	1	0	2
4570	Scaffold2	1313000	1	0	2
4573	Scaffold2	1316000	1	0	2
4576	Scaffold2	1319000	1	0	2
4577	Scaffold2	1320000	1	0	2
4603	Scaffold2	1346000	5	1.915	2
4615	Scaffold2	1358000	2	1.29498	2
4617	Scaffold2	1360000	2	0.908607	2
4653	Scaffold2	1396000	1	0	2
4656	Scaffold2	1399000	1	0	2
4661	Scaffold2	1404000	1	0	2
4674	Scaffold2	1417000	4	1.04483	2
4677	Scaffold2	1420000	1	0	2
4687	Scaffold2	1430000	1	0	2
4689	Scaffold2	1432000	1	0	2
4691	Scaffold2	1434000	1	0	2
4699	Scaffold2	1442000	3	0.86458	2
4712	Scaffold2	1455000	1	0	2
4716	Scaffold2	1459000	1	0	2
4718	Scaffold2	1461000	4	1.2636	2
4727	Scaffold2	1470000	5	1.45765	2
4739	Scaffold2	1482000	1	0	2
4747	Scaffold2	1490000	2	0.294262	2
4754	Scaffold2	1497000	2	0.910139	2
4757	Scaffold2	1500000	3	1.57297	2
4758	Scaffold2	1501000	1	0	2
4761	Scaffold2	1504000	2	0.539582	2
4765	Scaffold2	1508000	1	0	2
4770	Scaffold2	1513000	1	0	2
4773	Scaffold2	1516000	1	0	2
4774	Scaffold2	1517000	2	1.64211	2
4784	Scaffold2	1527000	1	0	2
4814	Scaffold2	1557000	1	0	2
4827	Scaffold2	1570000	4	-0.0472486	2
4828	Scaffold2	1571000	1	0	2
4831	Scaffold2	1574000	1	0	2
4832	Scaffold2	1575000	1	0	2
4835	Scaffold2	1578000	1	0	2
4839	Scaffold2	1582000	1	0	2
4843	Scaffold2	1586000	1	0	2
4846	Scaffold2	1589000	1	0	2
4848	Scaffold2	1591000	3	0.253556	2
4853	Scaffold2	1596000	1	0	2
4857	Scaffold2	1600000	7	1.24556	2
4866	Scaffold2	1609000	2	0.512363	2
4868	Scaffold2	1611000	1	0	2
4887	Scaffold2	1630000	1	0	2
4894	Scaffold2	1637000	1	0	2
4909	Scaffold2	1652000	2	1.60495	2
4923	Scaffold2	1666000	1	0	2
4928	Scaffold2	1671000	1	0	2
4932	Scaffold2	1675000	2	1.53104	2
4934	Scaffold2	1677000	1	0	2
4938	Scaffold2	1681000	1	0	2
4957	Scaffold2	1700000	1	0	2
4959	Scaffold2	1702000	2	0.0198592	2
4961	Scaffold2	1704000	1	0	2
4974	Scaffold2	1717000	2	0.297499	2
4987	Scaffold2	1730000	1	0	2
4999	Scaffold2	1742000	3	1.40466	2
5017	Scaffold2	1760000	4	1.1261	2
5023	Scaffold2	1766000	1	0	2
5026	Scaffold2	1769000	2	0.513212	2
5027	Scaffold2	1770000	1	0	2
5030	Scaffold2	1773000	1	0	2
5035	Scaffold2	1778000	5	2.58193	2
5049	Scaffold2	1792000	1	0	2
5059	Scaffold2	1802000	1	0	2
5060	Scaffold2	1803000	2	2.22322	2
5070	Scaffold2	1813000	1	0	2
5083	Scaffold2	1826000	4	1.16952	2
5084	Scaffold2	1827000	1	0	2
5088	Scaffold2	1831000	1	0	2
5089	Scaffold2	1832000	1	0	2
5096	Scaffold2	1839000	1	0	2
5097	Scaffold2	1840000	5	1.51759	2
5113	Scaffold2	1856000	4	0.434633	2
5118	Scaffold2	1861000	2	1.1748	2
5126	Scaffold2	1869000	1	0	2
5141	Scaffold2	1884000	1	0	2
5142	Scaffold2	1885000	2	0.779269	2
5145	Scaffold2	1888000	2	1.06991	2
5151	Scaffold2	1894000	3	2.3735	2
5154	Scaffold2	1897000	1	0	2
5159	Scaffold2	1902000	1	0	2
5165	Scaffold2	1908000	4	1.0947	2
5169	Scaffold2	1912000	1	0	2
5178	Scaffold2	1921000	3	0.955914	2
5180	Scaffold2	1923000	2	0.881513	2
5183	Scaffold2	1926000	1	0	2
5184	Scaffold2	1927000	1	0	2
5189	Scaffold2	1932000	1	0	2
5194	Scaffold2	1937000	3	0.448406	2
5199	Scaffold2	1942000	1	0	2
5222	Scaffold2	1965000	5	0.60905	2
5226	Scaffold2	1969000	1	0	2
5236	Scaffold2	1979000	1	0	2
5237	Scaffold2	1980000	2	1.26835	2
5241	Scaffold2	1984000	1	0	2
5254	Scaffold2	1997000	1	0	2
5256	Scaffold2	1999000	1	0	2
5264	Scaffold2	2007000	1	0	2
5279	Scaffold2	2022000	2	0.920857	2
5284	Scaffold2	2027000	1	0	2
5291	Scaffold2	2034000	1	0	2
5301	Scaffold2	2044000	2	-0.291605	2
5310	Scaffold2	2053000	2	-0.726955	2
5321	Scaffold2	2064000	1	0	2
5346	Scaffold2	2089000	5	0.226594	2
5351	Scaffold2	2094000	1	0	2
5354	Scaffold2	2097000	2	-0.322158	2
5355	Scaffold2	2098000	1	0	2
5356	Scaffold2	2099000	1	0	2
5362	Scaffold2	2105000	3	1.15224	2
5372	Scaffold2	2115000	2	0.874595	2
5373	Scaffold2	2116000	5	2.67713	2
5374	Scaffold2	2117000	3	0.90078	2
5375	Scaffold2	2118000	1	0	2
5384	Scaffold2	2127000	2	1.05035	2
5391	Scaffold2	2134000	1	0	2
5417	Scaffold2	2160000	1	0	2
5425	Scaffold2	2168000	1	0	2
5427	Scaffold2	2170000	1	0	2
5431	Scaffold2	2174000	3	1.0595	2
5432	Scaffold2	2175000	2	0.777933	2
5435	Scaffold2	2178000	1	0	2
5451	Scaffold2	2194000	2	1.05062	2
5459	Scaffold2	2202000	1	0	2
5463	Scaffold2	2206000	3	0.510063	2
5473	Scaffold2	2216000	1	0	2
5475	Scaffold2	2218000	2	-0.520365	2
5476	Scaffold2	2219000	1	0	2
5480	Scaffold2	2223000	1	0	2
5483	Scaffold2	2226000	1	0	2
5484	Scaffold2	2227000	1	0	2
5485	Scaffold2	2228000	1	0	2
5487	Scaffold2	2230000	4	1.05535	2
5492	Scaffold2	2235000	3	0.924874	2
5496	Scaffold2	2239000	1	0	2
5507	Scaffold2	2250000	1	0	2
5519	Scaffold2	2262000	1	0	2
5520	Scaffold2	2263000	1	0	2
5528	Scaffold2	2271000	1	0	2
5529	Scaffold2	2272000	1	0	2
5541	Scaffold2	2284000	1	0	2
5542	Scaffold2	2285000	3	1.0272	2
5543	Scaffold2	2286000	1	0	2
5545	Scaffold2	2288000	4	1.11779	2
5546	Scaffold2	2289000	1	0	2
5548	Scaffold2	2291000	3	0.461291	2
5550	Scaffold2	2293000	2	0.913783	2
5554	Scaffold2	2297000	1	0	2
5556	Scaffold2	2299000	2	-0.086339	2
5562	Scaffold2	2305000	1	0	2
5566	Scaffold2	2309000	2	1.00472	2
5578	Scaffold2	2321000	1	0	2
5585	Scaffold2	2328000	1	0	2
5594	Scaffold2	2337000	2	1.19269	2
5595	Scaffold2	2338000	1	0	2
5611	Scaffold2	2354000	2	0.869268	2
5623	Scaffold2	2366000	1	0	2
5624	Scaffold2	2367000	1	0	2
5627	Scaffold2	2370000	2	1.8108	2
5629	Scaffold2	2372000	1	0	2
5640	Scaffold2	2383000	2	0.844898	2
5647	Scaffold2	2390000	1	0	2
5651	Scaffold2	2394000	1	0	2
5655	Scaffold2	2398000	1	0	2
5668	Scaffold2	2411000	1	0	2
5683	Scaffold2	2426000	2	0.142569	2
5691	Scaffold2	2434000	2	0.83144	2
5694	Scaffold2	2437000	2	0.933919	2
5697	Scaffold2	2440000	2	0.612333	2
5699	Scaffold2	2442000	1	0	2
5700	Scaffold2	2443000	1	0	2
5701	Scaffold2	2444000	1	0	2
5706	Scaffold2	2449000	1	0	2
5708	Scaffold2	2451000	1	0	2
5730	Scaffold2	2473000	1	0	2
5738	Scaffold2	2481000	1	0	2
5751	Scaffold2	2494000	1	0	2
5752	Scaffold2	2495000	1	0	2
5756	Scaffold2	2499000	3	1.41704	2
5760	Scaffold2	2503000	1	0	2
5763	Scaffold2	2506000	1	0	2
5767	Scaffold2	2510000	1	0	2
5771	Scaffold2	2514000	1	0	2
5777	Scaffold2	2520000	3	2.11137	2
5787	Scaffold2	2530000	1	0	2
5792	Scaffold2	2535000	1	0	2
5824	Scaffold2	2567000	1	0	2
5831	Scaffold2	2574000	3	1.28299	2
5832	Scaffold2	2575000	4	0.654369	2
5836	Scaffold2	2579000	2	2.30575	2
5845	Scaffold2	2588000	6	0.405792	2
5850	Scaffold2	2593000	2	-0.271612	2
5855	Scaffold2	2598000	1	0	2
5860	Scaffold2	2603000	2	0.883659	2
5864	Scaffold2	2607000	1	0	2
5868	Scaffold2	2611000	1	0	2
5873	Scaffold2	2616000	1	0	2
5874	Scaffold2	2617000	1	0	2
5900	Scaffold2	2643000	1	0	2
5903	Scaffold2	2646000	1	0	2
5932	Scaffold2	2675000	1	0	2
5947	Scaffold2	2690000	1	0	2
5953	Scaffold2	2696000	2	0.539582	2
5954	Scaffold2	2697000	1	0	2
5963	Scaffold2	2706000	1	0	2
5964	Scaffold4	28000	1	0	3
5965	Scaffold4	29000	2	0.669323	3
5967	Scaffold4	31000	1	0	3
5980	Scaffold4	44000	2	1.80188	3
5988	Scaffold4	52000	1	0	3
5991	Scaffold4	55000	1	0	3
5998	Scaffold4	62000	1	0	3
6003	Scaffold4	67000	1	0	3
6008	Scaffold4	72000	1	0	3
6019	Scaffold4	83000	1	0	3
6021	Scaffold4	85000	2	0.322119	3
6024	Scaffold4	88000	1	0	3
6034	Scaffold4	98000	1	0	3
6040	Scaffold4	104000	2	0.354167	3
6043	Scaffold4	107000	1	0	3
6053	Scaffold4	117000	1	0	3
6054	Scaffold4	118000	2	-0.204043	3
6065	Scaffold4	129000	1	0	3
6071	Scaffold4	135000	2	0.0291793	3
6077	Scaffold4	141000	2	1.31906	3
6084	Scaffold4	148000	2	0.00577644	3
6097	Scaffold4	161000	2	-0.561866	3
6104	Scaffold4	168000	1	0	3
6118	Scaffold4	182000	2	-0.646688	3
6120	Scaffold4	184000	2	-0.0738348	3
6123	Scaffold4	187000	1	0	3
6130	Scaffold4	194000	2	0.443011	3
6131	Scaffold4	195000	2	0.303635	3
6136	Scaffold4	200000	2	0.696359	3
6137	Scaffold4	201000	1	0	3
6152	Scaffold4	216000	1	0	3
6158	Scaffold4	222000	1	0	3
6164	Scaffold4	228000	2	1.33297	3
6177	Scaffold4	241000	2	2.18677	3
6188	Scaffold4	252000	1	0	3
6190	Scaffold4	254000	2	-0.360232	3
6192	Scaffold4	256000	3	0.535892	3
6199	Scaffold4	263000	3	-0.394091	3
6203	Scaffold4	267000	2	-0.338138	3
6222	Scaffold4	286000	2	0.335393	3
6240	Scaffold4	304000	1	0	3
6247	Scaffold4	311000	1	0	3
6262	Scaffold4	326000	1	0	3
6303	Scaffold4	367000	2	0.580725	3
6310	Scaffold4	374000	1	0	3
6311	Scaffold4	375000	2	2.03464	3
6320	Scaffold4	384000	1	0	3
6326	Scaffold4	390000	1	0	3
6410	Scaffold4	474000	2	1.77884	3
6445	Scaffold4	509000	2	0.780094	3
6453	Scaffold4	517000	1	0	3
6458	Scaffold4	522000	1	0	3
6466	Scaffold4	530000	1	0	3
6476	Scaffold4	540000	3	1.74408	3
6493	Scaffold4	557000	1	0	3
6508	Scaffold4	572000	1	0	3
6515	Scaffold4	579000	1	0	3
6524	Scaffold4	588000	2	0.539582	3
6559	Scaffold4	623000	1	0	3
6561	Scaffold4	625000	1	0	3
6564	Scaffold4	628000	1	0	3
6576	Scaffold4	640000	2	0.819407	3
6580	Scaffold4	644000	2	1.86416	3
6601	Scaffold4	665000	2	0.549074	3
6605	Scaffold4	669000	2	-0.147143	3
6607	Scaffold4	671000	1	0	3
6615	Scaffold4	679000	3	0.782714	3
6623	Scaffold4	687000	1	0	3
6629	Scaffold4	693000	1	0	3
6633	Scaffold4	697000	1	0	3
6637	Scaffold4	701000	1	0	3
6643	Scaffold4	707000	2	1.80573	3
6646	Scaffold4	710000	1	0	3
6649	Scaffold4	713000	2	1.14193	3
6666	Scaffold4	730000	2	1.1076	3
6667	Scaffold4	731000	1	0	3
6670	Scaffold4	734000	2	-0.454388	3
6689	Scaffold4	753000	1	0	3
6692	Scaffold4	756000	1	0	3
6697	Scaffold4	761000	1	0	3
6702	Scaffold4	766000	1	0	3
6709	Scaffold4	773000	1	0	3
6712	Scaffold4	776000	3	0.403688	3
6713	Scaffold4	777000	1	0	3
6725	Scaffold4	789000	3	2.32609	3
6730	Scaffold4	794000	1	0	3
6736	Scaffold4	800000	1	0	3
6738	Scaffold4	802000	2	1.7097	3
6752	Scaffold4	816000	2	0.879474	3
6769	Scaffold4	833000	1	0	3
6770	Scaffold4	834000	1	0	3
6777	Scaffold4	841000	1	0	3
6785	Scaffold4	849000	1	0	3
6806	Scaffold4	870000	1	0	3
6816	Scaffold4	880000	1	0	3
6829	Scaffold4	893000	2	0.778843	3
6833	Scaffold4	897000	2	2.08471	3
6838	Scaffold4	902000	1	0	3
6840	Scaffold4	904000	1	0	3
6869	Scaffold4	933000	1	0	3
6872	Scaffold4	936000	3	0.465275	3
6889	Scaffold4	953000	1	0	3
6892	Scaffold4	956000	1	0	3
6895	Scaffold4	959000	1	0	3
6919	Scaffold4	983000	1	0	3
6935	Scaffold4	999000	1	0	3
6954	Scaffold4	1018000	2	0.763513	3
6988	Scaffold4	1052000	2	-0.105293	3
6992	Scaffold4	1056000	2	1.77884	3
7010	Scaffold4	1074000	1	0	3
7011	Scaffold4	1075000	1	0	3
7023	Scaffold4	1087000	1	0	3
7041	Scaffold4	1105000	4	0.799638	3
7048	Scaffold4	1112000	1	0	3
7049	Scaffold4	1113000	1	0	3
7061	Scaffold4	1125000	1	0	3
7062	Scaffold4	1126000	1	0	3
7090	Scaffold4	1154000	2	2.40661	3
7100	Scaffold4	1164000	1	0	3
7122	Scaffold4	1186000	1	0	3
7123	Scaffold4	1187000	1	0	3
7133	Scaffold4	1197000	2	1.33297	3
7155	Scaffold4	1219000	4	1.55425	3
7158	Scaffold4	1222000	2	0.317924	3
7166	Scaffold4	1230000	1	0	3
7196	Scaffold4	1260000	1	0	3
7200	Scaffold4	1264000	1	0	3
7209	Scaffold4	1273000	1	0	3
7232	Scaffold4	1296000	1	0	3
7234	Scaffold4	1298000	2	2.38539	3
7239	Scaffold4	1303000	1	0	3
7250	Scaffold4	1314000	1	0	3
7253	Scaffold4	1317000	1	0	3
7259	Scaffold4	1323000	2	2.00206	3
7260	Scaffold4	1324000	1	0	3
7283	Scaffold4	1347000	2	1.89256	3
7292	Scaffold4	1356000	1	0	3
7295	Scaffold4	1359000	1	0	3
7299	Scaffold4	1363000	1	0	3
7302	Scaffold4	1366000	3	0.462808	3
7310	Scaffold4	1374000	1	0	3
7340	Scaffold4	1404000	3	2.10032	3
7349	Scaffold4	1413000	1	0	3
7354	Scaffold4	1418000	1	0	3
7355	Scaffold4	1419000	1	0	3
7358	Scaffold4	1422000	2	2.03106	3
7362	Scaffold4	1426000	1	0	3
7363	Scaffold4	1427000	1	0	3
7385	Scaffold4	1449000	1	0	3
7386	Scaffold4	1450000	2	0.68707	3
7393	Scaffold4	1457000	1	0	3
7403	Scaffold4	1467000	1	0	3
7412	Scaffold4	1476000	6	2.13888	3
7420	Scaffold4	1484000	1	0	3
7426	Scaffold4	1490000	1	0	3
7427	Scaffold4	1491000	2	2.03359	3
7455	Scaffold4	1519000	1	0	3
7456	Scaffold4	1520000	2	2.01515	3
7467	Scaffold4	1531000	1	0	3
7472	Scaffold4	1536000	1	0	3
7473	Scaffold4	1537000	1	0	3
7502	Scaffold4	1566000	1	0	3
7503	Scaffold4	1567000	2	2.35511	3
7505	Scaffold4	1569000	1	0	3
7506	Scaffold4	1570000	1	0	3
7507	Scaffold4	1571000	2	0.315094	3
7528	Scaffold4	1592000	2	-0.315463	3
7530	Scaffold4	1594000	3	0.420824	3
7534	Scaffold4	1598000	1	0	3
7546	Scaffold4	1610000	2	1.61765	3
7566	Scaffold4	1630000	1	0	3
7579	Scaffold4	1643000	1	0	3
7587	Scaffold4	1651000	1	0	3
7604	Scaffold4	1668000	1	0	3
7615	Scaffold4	1679000	1	0	3
7619	Scaffold4	1683000	3	1.58888	3
7646	Scaffold4	1710000	2	0.443011	3
7650	Scaffold4	1714000	2	-0.662186	3
7668	Scaffold4	1732000	1	0	3
7672	Scaffold4	1736000	1	0	3
7680	Scaffold4	1744000	2	0.0309765	3
7681	Scaffold4	1745000	1	0	3
7686	Scaffold4	1750000	4	1.45655	3
7689	Scaffold4	1753000	1	0	3
7691	Scaffold4	1755000	1	0	3
7696	Scaffold4	1760000	1	0	3
7703	Scaffold4	1767000	1	0	3
7736	Scaffold4	1800000	1	0	3
7738	Scaffold4	1802000	2	1.49349	3
7753	Scaffold4	1817000	1	0	3
7758	Scaffold4	1822000	1	0	3
7759	Scaffold4	1823000	1	0	3
7762	Scaffold4	1826000	2	0.352421	3
7763	Scaffold4	1827000	2	-0.464246	3
7792	Scaffold4	1856000	1	0	3
7808	Scaffold4	1872000	1	0	3
7844	Scaffold4	1908000	2	1.17193	3
7850	Scaffold4	1914000	1	0	3
7876	Scaffold4	1940000	2	1.72896	3
7881	Scaffold4	1945000	1	0	3
7883	Scaffold4	1947000	1	0	3
7890	Scaffold4	1954000	2	1.25893	3
7898	Scaffold4	1962000	2	0.0531583	3
7909	Scaffold4	1973000	1	0	3
7932	Scaffold4	1996000	1	0	3
7946	Scaffold4	2010000	1	0	3
7952	Scaffold4	2016000	1	0	3
7962	Scaffold4	2026000	1	0	3
7971	Scaffold4	2035000	2	-0.0991125	3
7975	Scaffold4	2039000	1	0	3
8000	Scaffold4	2064000	1	0	3
8019	Scaffold4	2083000	1	0	3
8047	Scaffold4	2111000	1	0	3
8064	Scaffold4	2128000	1	0	3
8091	Scaffold4	2155000	1	0	3
8092	Scaffold4	2156000	1	0	3
8102	Scaffold4	2166000	1	0	3
8115	Scaffold4	2179000	1	0	3
8166	Scaffold4	2230000	2	0.0189073	3
8209	Scaffold4	2273000	2	0.691949	3
8224	Scaffold4	2288000	1	0	3
8225	Scaffold4	2289000	2	1.86725	3
8227	Scaffold4	2291000	1	0	3
8237	Scaffold4	2301000	2	1.61765	3
8257	Scaffold4	2321000	1	0	3
8263	Scaffold4	2327000	1	0	3
8268	Scaffold4	2332000	1	0	3
8270	Scaffold4	2334000	1	0	3
8278	Scaffold4	2342000	2	0.322119	3
8285	Scaffold4	2349000	1	0	3
8298	Scaffold4	2362000	4	1.6663	3
8306	Scaffold4	2370000	1	0	3
8318	Scaffold4	2382000	1	0	3
8342	Scaffold4	2406000	1	0	3
8354	Scaffold4	2418000	1	0	3
8355	Scaffold4	2419000	1	0	3
8366	Scaffold4	2430000	1	0	3
8399	Scaffold4	2463000	1	0	3
8402	Scaffold4	2466000	1	0	3
8403	Scaffold4	2467000	1	0	3
8404	Scaffold4	2468000	1	0	3
8405	Scaffold4	2469000	4	0.533118	3
8419	Scaffold4	2483000	1	0	3
8423	Scaffold4	2487000	1	0	3
8430	Scaffold4	2494000	1	0	3
8438	Scaffold4	2502000	1	0	3
8444	Scaffold4	2508000	2	0.256941	3
8459	Scaffold4	2523000	1	0	3
8462	Scaffold4	2526000	2	0.92925	3
8475	Scaffold4	2539000	2	2.09177	3
8483	Scaffold4	2547000	2	-0.726955	3
8488	Scaffold4	2552000	2	1.20064	3
8493	Scaffold4	2557000	4	0.218063	3
8509	Scaffold4	2573000	1	0	3
8512	Scaffold4	2576000	2	-0.398942	3
8513	Scaffold6	6000	1	0	4
8518	Scaffold6	11000	1	0	4
8532	Scaffold6	25000	1	0	4
8544	Scaffold6	37000	1	0	4
8546	Scaffold6	39000	1	0	4
8551	Scaffold6	44000	1	0	4
8553	Scaffold6	46000	1	0	4
8582	Scaffold6	75000	3	0.474827	4
8588	Scaffold6	81000	1	0	4
8596	Scaffold6	89000	1	0	4
8604	Scaffold6	97000	3	1.61854	4
8606	Scaffold6	99000	1	0	4
8617	Scaffold6	110000	1	0	4
8643	Scaffold6	136000	1	0	4
8651	Scaffold6	144000	1	0	4
8652	Scaffold6	145000	1	0	4
8676	Scaffold6	169000	1	0	4
8689	Scaffold6	182000	1	0	4
8725	Scaffold6	218000	1	0	4
8736	Scaffold6	229000	1	0	4
8741	Scaffold6	234000	1	0	4
8745	Scaffold6	238000	1	0	4
8756	Scaffold6	249000	2	0.999313	4
8771	Scaffold6	264000	3	-0.00300102	4
8778	Scaffold6	271000	1	0	4
8782	Scaffold6	275000	2	-0.530564	4
8818	Scaffold6	311000	3	0.955671	4
8824	Scaffold6	317000	3	-0.324983	4
8826	Scaffold6	319000	1	0	4
8857	Scaffold6	350000	1	0	4
8861	Scaffold6	354000	1	0	4
8869	Scaffold6	362000	4	0.839666	4
8874	Scaffold6	367000	1	0	4
8875	Scaffold6	368000	1	0	4
8882	Scaffold6	375000	1	0	4
8885	Scaffold6	378000	2	-0.170034	4
8888	Scaffold6	381000	1	0	4
8913	Scaffold6	406000	1	0	4
8929	Scaffold6	422000	2	0.0338378	4
8938	Scaffold6	431000	1	0	4
8950	Scaffold6	443000	1	0	4
8957	Scaffold6	450000	2	-0.561836	4
8959	Scaffold6	452000	4	0.858846	4
8960	Scaffold6	453000	1	0	4
8964	Scaffold6	457000	1	0	4
8981	Scaffold6	474000	1	0	4
9005	Scaffold6	498000	3	1.58514	4
9006	Scaffold6	499000	1	0	4
9022	Scaffold6	515000	1	0	4
9038	Scaffold6	531000	1	0	4
9068	Scaffold6	561000	1	0	4
9072	Scaffold6	565000	1	0	4
9091	Scaffold6	584000	1	0	4
9111	Scaffold6	604000	3	0.678015	4
9114	Scaffold6	607000	1	0	4
9117	Scaffold6	610000	1	0	4
9121	Scaffold6	614000	2	0.621811	4
9131	Scaffold6	624000	1	0	4
9132	Scaffold6	625000	2	0.946552	4
9138	Scaffold6	631000	1	0	4
9143	Scaffold6	636000	1	0	4
9161	Scaffold6	654000	2	1.33575	4
9165	Scaffold6	658000	2	1.19311	4
9167	Scaffold6	660000	1	0	4
9171	Scaffold6	664000	2	0.543191	4
9209	Scaffold6	702000	1	0	4
9232	Scaffold6	725000	1	0	4
9234	Scaffold6	727000	1	0	4
9242	Scaffold6	735000	1	0	4
9252	Scaffold6	745000	1	0	4
9258	Scaffold6	751000	1	0	4
9259	Scaffold6	752000	2	2.08471	4
9263	Scaffold6	756000	1	0	4
9269	Scaffold6	762000	2	1.24826	4
9278	Scaffold6	771000	2	1.59816	4
9286	Scaffold6	779000	2	-0.530564	4
9297	Scaffold6	790000	1	0	4
9298	Scaffold6	791000	2	0.979726	4
9318	Scaffold6	811000	1	0	4
9320	Scaffold6	813000	1	0	4
9326	Scaffold6	819000	1	0	4
9354	Scaffold6	847000	1	0	4
9359	Scaffold6	852000	1	0	4
9363	Scaffold6	856000	1	0	4
9364	Scaffold6	857000	1	0	4
9368	Scaffold6	861000	2	1.67125	4
9389	Scaffold6	882000	1	0	4
9446	Scaffold6	939000	1	0	4
9475	Scaffold6	968000	1	0	4
9487	Scaffold6	980000	1	0	4
9488	Scaffold6	981000	1	0	4
9489	Scaffold6	982000	1	0	4
9490	Scaffold6	983000	1	0	4
9499	Scaffold6	992000	1	0	4
9500	Scaffold6	993000	1	0	4
9508	Scaffold6	1001000	1	0	4
9510	Scaffold6	1003000	1	0	4
9512	Scaffold6	1005000	1	0	4
9516	Scaffold6	1009000	3	2.08916	4
9522	Scaffold6	1015000	1	0	4
9525	Scaffold6	1018000	1	0	4
9529	Scaffold6	1022000	1	0	4
9531	Scaffold6	1024000	1	0	4
9533	Scaffold6	1026000	1	0	4
9541	Scaffold6	1034000	2	0.539582	4
9579	Scaffold6	1072000	1	0	4
9616	Scaffold6	1109000	1	0	4
9626	Scaffold6	1119000	1	0	4
9633	Scaffold6	1126000	1	0	4
9637	Scaffold6	1130000	1	0	4
9649	Scaffold6	1142000	1	0	4
9651	Scaffold6	1144000	2	1.14071	4
9705	Scaffold6	1198000	1	0	4
9760	Scaffold6	1253000	1	0	4
9787	Scaffold6	1280000	1	0	4
9790	Scaffold6	1283000	1	0	4
9815	Scaffold6	1308000	1	0	4
9820	Scaffold6	1313000	3	1.07565	4
9865	Scaffold6	1358000	3	0.0719087	4
9870	Scaffold6	1363000	3	1.40701	4
9873	Scaffold6	1366000	3	0.342144	4
9890	Scaffold6	1383000	1	0	4
9893	Scaffold6	1386000	2	0.295892	4
9902	Scaffold6	1395000	1	0	4
9908	Scaffold6	1401000	1	0	4
9944	Scaffold6	1437000	2	-0.138939	4
9966	Scaffold6	1459000	1	0	4
9968	Scaffold6	1461000	1	0	4
9974	Scaffold6	1467000	1	0	4
9992	Scaffold6	1485000	1	0	4
9995	Scaffold6	1488000	1	0	4
10018	Scaffold6	1511000	1	0	4
10030	Scaffold6	1523000	1	0	4
10032	Scaffold6	1525000	2	0.347841	4
10043	Scaffold6	1536000	1	0	4
10047	Scaffold6	1540000	1	0	4
10056	Scaffold6	1549000	1	0	4
10059	Scaffold6	1552000	1	0	4
10083	Scaffold6	1576000	1	0	4
10085	Scaffold6	1578000	1	0	4
10112	Scaffold6	1605000	1	0	4
10119	Scaffold6	1612000	2	1.29498	4
10125	Scaffold6	1618000	1	0	4
10133	Scaffold6	1626000	1	0	4
10151	Scaffold6	1644000	1	0	4
10152	Scaffold6	1645000	2	0.809894	4
10156	Scaffold6	1649000	1	0	4
10161	Scaffold6	1654000	1	0	4
10169	Scaffold6	1662000	1	0	4
10176	Scaffold6	1669000	3	0.737884	4
10179	Scaffold6	1672000	1	0	4
10181	Scaffold6	1674000	1	0	4
10185	Scaffold6	1678000	2	0.203862	4
10198	Scaffold6	1691000	2	-0.147314	4
10199	Scaffold6	1692000	1	0	4
10231	Scaffold6	1724000	1	0	4
10238	Scaffold6	1731000	3	2.19562	4
10241	Scaffold6	1734000	1	0	4
10264	Scaffold6	1757000	1	0	4
10265	Scaffold6	1758000	1	0	4
10271	Scaffold6	1764000	1	0	4
10276	Scaffold6	1769000	2	0.357171	4
10283	Scaffold6	1776000	1	0	4
10286	Scaffold6	1779000	1	0	4
10288	Scaffold6	1781000	1	0	4
10305	Scaffold6	1798000	2	0.759955	4
10306	Scaffold6	1799000	1	0	4
10309	Scaffold6	1802000	5	-0.0579604	4
10310	Scaffold6	1803000	3	0.108851	4
10317	Scaffold6	1810000	1	0	4
10318	Scaffold6	1811000	1	0	4
10329	Scaffold6	1822000	1	0	4
10337	Scaffold6	1830000	1	0	4
10338	Scaffold6	1831000	1	0	4
10342	Scaffold6	1835000	1	0	4
10347	Scaffold6	1840000	1	0	4
10359	Scaffold6	1852000	2	0.328104	4
10363	Scaffold6	1856000	1	0	4
10365	Scaffold6	1858000	1	0	4
10368	Scaffold6	1861000	1	0	4
10378	Scaffold6	1871000	1	0	4
10382	Scaffold6	1875000	2	-0.542489	4
10395	Scaffold6	1888000	1	0	4
10407	Scaffold6	1900000	1	0	4
10416	Scaffold6	1909000	2	0.981478	4
10417	Scaffold6	1910000	2	-0.147143	4
10418	Scaffold6	1911000	1	0	4
10442	Scaffold6	1935000	3	0.451909	4
10476	Scaffold6	1969000	2	0.728431	4
10483	Scaffold6	1976000	1	0	4
10490	Scaffold6	1983000	1	0	4
10497	Scaffold6	1990000	1	0	4
10501	Scaffold6	1994000	2	-0.037333	4
10504	Scaffold6	1997000	2	-0.086339	4
10512	Scaffold6	2005000	1	0	4
10514	Scaffold6	2007000	1	0	4
10536	Scaffold6	2029000	1	0	4
10540	Scaffold6	2033000	1	0	4
10542	Scaffold6	2035000	1	0	4
10560	Scaffold6	2053000	1	0	4
10577	Scaffold6	2070000	1	0	4
10578	Scaffold6	2071000	1	0	4
10592	Scaffold6	2085000	2	0.423399	4
10596	Scaffold6	2089000	1	0	4
10631	Scaffold6	2124000	1	0	4
10646	Scaffold6	2139000	2	-0.358687	4
10665	Scaffold6	2158000	2	1.9404	4
10673	Scaffold6	2166000	1	0	4
10696	Scaffold6	2189000	1	0	4
10704	Scaffold6	2197000	1	0	4
10709	Scaffold6	2202000	1	0	4
10713	Scaffold6	2206000	1	0	4
10732	Scaffold6	2225000	2	0.75162	4
10736	Scaffold6	2229000	1	0	4
10753	Scaffold6	2246000	2	0.62476	4
10754	Scaffold6	2247000	3	1.30497	4
10760	Scaffold6	2253000	1	0	4
10767	Scaffold6	2260000	1	0	4
10775	Scaffold6	2268000	1	0	4
10812	Scaffold6	2305000	1	0	4
10817	Scaffold6	2310000	1	0	4
10825	Scaffold6	2318000	1	0	4
10861	Scaffold6	2354000	2	0.956956	4
10862	Scaffold6	2355000	2	0.48314	4
10864	Scaffold6	2357000	1	0	4
10865	Scaffold6	2358000	1	0	4
10868	Scaffold6	2361000	2	-0.320126	4
10875	Scaffold6	2368000	2	-0.314515	4
10885	Scaffold6	2378000	2	2.03464	4
10908	Scaffold6	2401000	1	0	4
10910	Scaffold6	2403000	1	0	4
10926	Scaffold6	2419000	1	0	4
10927	Scaffold8	5000	1	0	5
10930	Scaffold8	8000	1	0	5
10939	Scaffold8	17000	4	1.02022	5
10949	Scaffold8	27000	1	0	5
10991	Scaffold8	69000	1	0	5
11015	Scaffold8	93000	1	0	5
11022	Scaffold8	100000	1	0	5
11024	Scaffold8	102000	1	0	5
11034	Scaffold8	112000	1	0	5
11036	Scaffold8	114000	1	0	5
11041	Scaffold8	119000	1	0	5
11042	Scaffold8	120000	1	0	5
11045	Scaffold8	123000	2	-0.204043	5
11049	Scaffold8	127000	1	0	5
11053	Scaffold8	131000	1	0	5
11073	Scaffold8	151000	1	0	5
11111	Scaffold8	189000	1	0	5
11115	Scaffold8	193000	1	0	5
11119	Scaffold8	197000	1	0	5
11121	Scaffold8	199000	2	0.658774	5
11125	Scaffold8	203000	2	1.7743	5
11136	Scaffold8	214000	1	0	5
11145	Scaffold8	223000	2	0.432281	5
11147	Scaffold8	225000	1	0	5
11157	Scaffold8	235000	1	0	5
11159	Scaffold8	237000	1	0	5
11179	Scaffold8	257000	3	1.52713	5
11182	Scaffold8	260000	2	0.637148	5
11190	Scaffold8	268000	1	0	5
11193	Scaffold8	271000	2	-0.111323	5
11196	Scaffold8	274000	2	0.110289	5
11206	Scaffold8	284000	1	0	5
11213	Scaffold8	291000	1	0	5
11216	Scaffold8	294000	1	0	5
11225	Scaffold8	303000	1	0	5
11226	Scaffold8	304000	1	0	5
11230	Scaffold8	308000	3	1.81756	5
11254	Scaffold8	332000	1	0	5
11258	Scaffold8	336000	1	0	5
11268	Scaffold8	346000	1	0	5
11274	Scaffold8	352000	2	1.50749	5
11287	Scaffold8	365000	1	0	5
11292	Scaffold8	370000	2	1.51727	5
11294	Scaffold8	372000	1	0	5
11306	Scaffold8	384000	1	0	5
11308	Scaffold8	386000	1	0	5
11323	Scaffold8	401000	1	0	5
11331	Scaffold8	409000	2	-0.2597	5
11337	Scaffold8	415000	1	0	5
11372	Scaffold8	450000	3	0.998122	5
11398	Scaffold8	476000	3	1.26389	5
11402	Scaffold8	480000	1	0	5
11406	Scaffold8	484000	1	0	5
11410	Scaffold8	488000	1	0	5
11440	Scaffold8	518000	3	1.31857	5
11449	Scaffold8	527000	1	0	5
11455	Scaffold8	533000	1	0	5
11460	Scaffold8	538000	1	0	5
11461	Scaffold8	539000	1	0	5
11462	Scaffold8	540000	1	0	5
11464	Scaffold8	542000	1	0	5
11471	Scaffold8	549000	1	0	5
11488	Scaffold8	566000	2	0.40939	5
11489	Scaffold8	567000	2	-0.726648	5
11503	Scaffold8	581000	3	0.314835	5
11504	Scaffold8	582000	2	0.776466	5
11505	Scaffold8	583000	1	0	5
11534	Scaffold8	612000	2	1.73992	5
11535	Scaffold8	613000	1	0	5
11537	Scaffold8	615000	1	0	5
11544	Scaffold8	622000	1	0	5
11551	Scaffold8	629000	1	0	5
11564	Scaffold8	642000	1	0	5
11566	Scaffold8	644000	1	0	5
11569	Scaffold8	647000	2	2.23131	5
11577	Scaffold8	655000	2	-0.227355	5
11580	Scaffold8	658000	1	0	5
11582	Scaffold8	660000	2	-0.568096	5
11589	Scaffold8	667000	1	0	5
11592	Scaffold8	670000	2	0.697371	5
11594	Scaffold8	672000	4	1.53031	5
11602	Scaffold8	680000	2	-0.711016	5
11616	Scaffold8	694000	1	0	5
11620	Scaffold8	698000	1	0	5
11650	Scaffold8	728000	1	0	5
11653	Scaffold8	731000	1	0	5
11677	Scaffold8	755000	2	0.689382	5
11683	Scaffold8	761000	1	0	5
11692	Scaffold8	770000	1	0	5
11712	Scaffold8	790000	1	0	5
11715	Scaffold8	793000	2	1.93304	5
11720	Scaffold8	798000	1	0	5
11721	Scaffold8	799000	1	0	5
11722	Scaffold8	800000	1	0	5
11784	Scaffold8	862000	1	0	5
11785	Scaffold8	863000	1	0	5
11791	Scaffold8	869000	1	0	5
11843	Scaffold8	921000	1	0	5
11851	Scaffold8	929000	1	0	5
11858	Scaffold8	936000	4	-0.104305	5
11861	Scaffold8	939000	1	0	5
11881	Scaffold8	959000	1	0	5
11882	Scaffold8	960000	1	0	5
11885	Scaffold8	963000	1	0	5
11888	Scaffold8	966000	3	0.779183	5
11896	Scaffold8	974000	1	0	5
11899	Scaffold8	977000	1	0	5
11902	Scaffold8	980000	1	0	5
11905	Scaffold8	983000	1	0	5
11919	Scaffold8	997000	1	0	5
11932	Scaffold8	1010000	2	0.539582	5
11933	Scaffold8	1011000	1	0	5
11939	Scaffold8	1017000	1	0	5
11987	Scaffold8	1065000	1	0	5
11992	Scaffold8	1070000	4	1.23772	5
11993	Scaffold8	1071000	1	0	5
11999	Scaffold8	1077000	1	0	5
12055	Scaffold8	1133000	1	0	5
12060	Scaffold8	1138000	1	0	5
12061	Scaffold8	1139000	1	0	5
12069	Scaffold8	1147000	1	0	5
12070	Scaffold8	1148000	2	0.968171	5
12096	Scaffold8	1174000	1	0	5
12099	Scaffold8	1177000	2	1.34709	5
12124	Scaffold8	1202000	1	0	5
12137	Scaffold8	1215000	1	0	5
12139	Scaffold8	1217000	2	1.76194	5
12141	Scaffold8	1219000	1	0	5
12157	Scaffold8	1235000	1	0	5
12176	Scaffold8	1254000	1	0	5
12188	Scaffold8	1266000	2	1.26312	5
12189	Scaffold8	1267000	1	0	5
12190	Scaffold8	1268000	1	0	5
12195	Scaffold8	1273000	1	0	5
12210	Scaffold8	1288000	1	0	5
12225	Scaffold8	1303000	2	0.473187	5
12239	Scaffold8	1317000	1	0	5
12251	Scaffold8	1329000	1	0	5
12254	Scaffold8	1332000	1	0	5
12272	Scaffold8	1350000	2	-0.341776	5
12282	Scaffold8	1360000	1	0	5
12284	Scaffold8	1362000	1	0	5
12289	Scaffold8	1367000	2	0.791393	5
12309	Scaffold8	1387000	2	0.00932229	5
12318	Scaffold8	1396000	2	1.06965	5
12320	Scaffold8	1398000	1	0	5
12337	Scaffold8	1415000	2	-0.0565022	5
12342	Scaffold8	1420000	1	0	5
12345	Scaffold8	1423000	2	0.302165	5
12347	Scaffold8	1425000	1	0	5
12348	Scaffold8	1426000	1	0	5
12349	Scaffold8	1427000	1	0	5
12354	Scaffold8	1432000	2	0.624783	5
12369	Scaffold8	1447000	1	0	5
12373	Scaffold8	1451000	1	0	5
12379	Scaffold8	1457000	1	0	5
12400	Scaffold8	1478000	1	0	5
12404	Scaffold8	1482000	1	0	5
12421	Scaffold8	1499000	1	0	5
12422	Scaffold8	1500000	2	1.67411	5
12432	Scaffold8	1510000	2	-0.07366	5
12450	Scaffold8	1528000	1	0	5
12468	Scaffold8	1546000	1	0	5
12503	Scaffold8	1581000	1	0	5
12509	Scaffold8	1587000	2	2.11977	5
12517	Scaffold8	1595000	3	0.084838	5
12518	Scaffold8	1596000	1	0	5
12538	Scaffold8	1616000	1	0	5
12541	Scaffold8	1619000	2	0.733485	5
12543	Scaffold8	1621000	2	1.15161	5
12546	Scaffold8	1624000	1	0	5
12552	Scaffold8	1630000	2	1.4874	5
12555	Scaffold8	1633000	1	0	5
12556	Scaffold8	1634000	2	1.24231	5
12561	Scaffold8	1639000	2	2.31086	5
12574	Scaffold8	1652000	1	0	5
12577	Scaffold8	1655000	1	0	5
12578	Scaffold8	1656000	2	0.726285	5
12586	Scaffold8	1664000	2	0.873727	5
12587	Scaffold8	1665000	1	0	5
12597	Scaffold8	1675000	2	-0.578693	5
12608	Scaffold8	1686000	1	0	5
12613	Scaffold8	1691000	1	0	5
12620	Scaffold8	1698000	1	0	5
12632	Scaffold8	1710000	3	-0.351101	5
12659	Scaffold8	1737000	1	0	5
12661	Scaffold8	1739000	1	0	5
12666	Scaffold8	1744000	2	2.12576	5
12667	Scaffold8	1745000	2	1.36128	5
12672	Scaffold8	1750000	1	0	5
12674	Scaffold8	1752000	1	0	5
12683	Scaffold8	1761000	1	0	5
12688	Scaffold8	1766000	1	0	5
12698	Scaffold8	1776000	1	0	5
12705	Scaffold8	1783000	4	0.168059	5
12710	Scaffold8	1788000	2	1.32502	5
12725	Scaffold8	1803000	1	0	5
12735	Scaffold8	1813000	1	0	5
12736	Scaffold8	1814000	1	0	5
12743	Scaffold8	1821000	1	0	5
12748	Scaffold8	1826000	1	0	5
12759	Scaffold8	1837000	1	0	5
12765	Scaffold8	1843000	2	0.861939	5
12794	Scaffold8	1872000	1	0	5
12811	Scaffold8	1889000	1	0	5
12812	Scaffold8	1890000	2	2.05156	5
12827	Scaffold8	1905000	1	0	5
12841	Scaffold8	1919000	3	1.73117	5
12873	Scaffold8	1951000	1	0	5
12877	Scaffold8	1955000	1	0	5
12883	Scaffold8	1961000	2	0.231675	5
12902	Scaffold8	1980000	2	0.653764	5
12904	Scaffold8	1982000	1	0	5
12908	Scaffold8	1986000	1	0	5
12921	Scaffold8	1999000	1	0	5
12924	Scaffold8	2002000	1	0	5
12929	Scaffold8	2007000	1	0	5
12936	Scaffold8	2014000	1	0	5
12942	Scaffold8	2020000	1	0	5
12956	Scaffold8	2034000	1	0	5
12959	Scaffold8	2037000	4	0.866446	5
12961	Scaffold8	2039000	1	0	5
12964	Scaffold8	2042000	1	0	5
12973	Scaffold8	2051000	2	1.1977	5
13011	Scaffold8	2089000	1	0	5
13016	Scaffold8	2094000	1	0	5
13035	Scaffold8	2113000	1	0	5
13057	Scaffold8	2135000	2	0.815579	5
13068	Scaffold8	2146000	2	0.457119	5
13075	Scaffold8	2153000	3	-0.0712904	5
13080	Scaffold8	2158000	5	0.283222	5
13081	Scaffold8	2159000	1	0	5
13086	Scaffold8	2164000	1	0	5
13111	Scaffold8	2189000	1	0	5
13113	Scaffold8	2191000	1	0	5
13124	Scaffold8	2202000	1	0	5
13128	Scaffold8	2206000	1	0	5
13138	Scaffold8	2216000	1	0	5
13142	Scaffold8	2220000	1	0	5
13157	Scaffold8	2235000	2	0.624001	5
13158	Scaffold8	2236000	2	0.349619	5
13163	Scaffold8	2241000	1	0	5
13172	Scaffold8	2250000	1	0	5
13177	Scaffold8	2255000	1	0	5
13192	Scaffold8	2270000	1	0	5
13206	Scaffold8	2284000	1	0	5
13212	Scaffold8	2290000	1	0	5
13213	Scaffold9	0	2	0.0338378	6
13240	Scaffold9	27000	1	0	6
13259	Scaffold9	46000	1	0	6
13276	Scaffold9	63000	1	0	6
13295	Scaffold9	82000	1	0	6
13301	Scaffold9	88000	1	0	6
13326	Scaffold9	113000	1	0	6
13349	Scaffold9	136000	1	0	6
13376	Scaffold9	163000	2	0.548829	6
13381	Scaffold9	168000	1	0	6
13389	Scaffold9	176000	2	0.322119	6
13416	Scaffold9	203000	1	0	6
13419	Scaffold9	206000	2	-0.662186	6
13460	Scaffold9	247000	2	0.106042	6
13461	Scaffold9	248000	2	1.41876	6
13468	Scaffold9	255000	1	0	6
13477	Scaffold9	264000	1	0	6
13478	Scaffold9	265000	1	0	6
13482	Scaffold9	269000	1	0	6
13514	Scaffold9	301000	1	0	6
13559	Scaffold9	346000	1	0	6
13564	Scaffold9	351000	2	-0.0738348	6
13572	Scaffold9	359000	3	-0.225707	6
13574	Scaffold9	361000	1	0	6
13578	Scaffold9	365000	1	0	6
13594	Scaffold9	381000	1	0	6
13603	Scaffold9	390000	1	0	6
13622	Scaffold9	409000	1	0	6
13628	Scaffold9	415000	1	0	6
13632	Scaffold9	419000	1	0	6
13634	Scaffold9	421000	1	0	6
13638	Scaffold9	425000	1	0	6
13642	Scaffold9	429000	2	0.808848	6
13647	Scaffold9	434000	1	0	6
13651	Scaffold9	438000	2	0.43085	6
13656	Scaffold9	443000	2	2.15124	6
13668	Scaffold9	455000	1	0	6
13679	Scaffold9	466000	1	0	6
13680	Scaffold9	467000	2	-0.662186	6
13701	Scaffold9	488000	1	0	6
13731	Scaffold9	518000	1	0	6
13742	Scaffold9	529000	1	0	6
13751	Scaffold9	538000	1	0	6
13752	Scaffold9	539000	1	0	6
13754	Scaffold9	541000	1	0	6
13758	Scaffold9	545000	1	0	6
13766	Scaffold9	553000	2	1.24826	6
13770	Scaffold9	557000	1	0	6
13774	Scaffold9	561000	1	0	6
13778	Scaffold9	565000	1	0	6
13809	Scaffold9	596000	2	2.16378	6
13810	Scaffold9	597000	4	1.75967	6
13815	Scaffold9	602000	1	0	6
13818	Scaffold9	605000	2	0.175269	6
13845	Scaffold9	632000	1	0	6
13849	Scaffold9	636000	1	0	6
13850	Scaffold9	637000	1	0	6
13851	Scaffold9	638000	1	0	6
13912	Scaffold9	699000	1	0	6
13913	Scaffold9	700000	1	0	6
13918	Scaffold9	705000	1	0	6
13920	Scaffold9	707000	1	0	6
13924	Scaffold9	711000	3	2.01182	6
13933	Scaffold9	720000	2	0.909396	6
13935	Scaffold9	722000	1	0	6
13943	Scaffold9	730000	1	0	6
13950	Scaffold9	737000	1	0	6
13970	Scaffold9	757000	1	0	6
13981	Scaffold9	768000	1	0	6
13982	Scaffold9	769000	1	0	6
13996	Scaffold9	783000	1	0	6
14002	Scaffold9	789000	3	1.04279	6
14005	Scaffold9	792000	1	0	6
14014	Scaffold9	801000	1	0	6
14015	Scaffold9	802000	2	1.79285	6
14016	Scaffold9	803000	3	1.41314	6
14026	Scaffold9	813000	1	0	6
14043	Scaffold9	830000	2	1.01457	6
14046	Scaffold9	833000	2	1.74135	6
14054	Scaffold9	841000	1	0	6
14059	Scaffold9	846000	3	1.72501	6
14061	Scaffold9	848000	1	0	6
14073	Scaffold9	860000	1	0	6
14075	Scaffold9	862000	2	0.638298	6
14079	Scaffold9	866000	2	0.881513	6
14084	Scaffold9	871000	3	2.65579	6
14096	Scaffold9	883000	1	0	6
14107	Scaffold9	894000	1	0	6
14130	Scaffold9	917000	1	0	6
14143	Scaffold9	930000	2	2.17628	6
14151	Scaffold9	938000	1	0	6
14174	Scaffold9	961000	1	0	6
14182	Scaffold9	969000	1	0	6
14185	Scaffold9	972000	2	0.881513	6
14192	Scaffold9	979000	2	0.362178	6
14197	Scaffold9	984000	1	0	6
14198	Scaffold9	985000	1	0	6
14201	Scaffold9	988000	1	0	6
14210	Scaffold9	997000	2	1.9669	6
14217	Scaffold9	1004000	1	0	6
14222	Scaffold9	1009000	1	0	6
14225	Scaffold9	1012000	1	0	6
14270	Scaffold9	1057000	1	0	6
14283	Scaffold9	1070000	2	0.420036	6
14287	Scaffold9	1074000	1	0	6
14296	Scaffold9	1083000	1	0	6
14303	Scaffold9	1090000	1	0	6
14315	Scaffold9	1102000	2	1.74711	6
14317	Scaffold9	1104000	1	0	6
14318	Scaffold9	1105000	4	2.09027	6
14323	Scaffold9	1110000	1	0	6
14340	Scaffold9	1127000	1	0	6
14361	Scaffold9	1148000	1	0	6
14380	Scaffold9	1167000	2	0.526706	6
14388	Scaffold9	1175000	1	0	6
14400	Scaffold9	1187000	1	0	6
14406	Scaffold9	1193000	1	0	6
14407	Scaffold9	1194000	1	0	6
14410	Scaffold9	1197000	1	0	6
14414	Scaffold9	1201000	1	0	6
14428	Scaffold9	1215000	1	0	6
14438	Scaffold9	1225000	2	0.703235	6
14451	Scaffold9	1238000	3	1.80465	6
14460	Scaffold9	1247000	1	0	6
14470	Scaffold9	1257000	3	-0.381336	6
14480	Scaffold9	1267000	1	0	6
14486	Scaffold9	1273000	1	0	6
14515	Scaffold9	1302000	1	0	6
14518	Scaffold9	1305000	1	0	6
14522	Scaffold9	1309000	1	0	6
14523	Scaffold9	1310000	1	0	6
14527	Scaffold9	1314000	1	0	6
14529	Scaffold9	1316000	1	0	6
14534	Scaffold9	1321000	1	0	6
14540	Scaffold9	1327000	1	0	6
14545	Scaffold9	1332000	2	0.450151	6
14548	Scaffold9	1335000	1	0	6
14551	Scaffold9	1338000	1	0	6
14558	Scaffold9	1345000	1	0	6
14563	Scaffold9	1350000	1	0	6
14573	Scaffold9	1360000	1	0	6
14575	Scaffold9	1362000	2	1.06643	6
14577	Scaffold9	1364000	3	0.833465	6
14586	Scaffold9	1373000	1	0	6
14590	Scaffold9	1377000	1	0	6
14592	Scaffold9	1379000	2	-0.186699	6
14593	Scaffold9	1380000	1	0	6
14596	Scaffold9	1383000	2	0.604719	6
14599	Scaffold9	1386000	1	0	6
14608	Scaffold9	1395000	1	0	6
14611	Scaffold9	1398000	1	0	6
14612	Scaffold9	1399000	1	0	6
14619	Scaffold9	1406000	1	0	6
14626	Scaffold9	1413000	3	-0.619032	6
14633	Scaffold9	1420000	2	-0.474104	6
14644	Scaffold9	1431000	3	0.129191	6
14655	Scaffold9	1442000	1	0	6
14678	Scaffold9	1465000	1	0	6
14685	Scaffold9	1472000	1	0	6
14694	Scaffold9	1481000	2	0.973077	6
14706	Scaffold9	1493000	2	2.35511	6
14719	Scaffold9	1506000	1	0	6
14721	Scaffold9	1508000	1	0	6
14736	Scaffold9	1523000	2	2.48773	6
14741	Scaffold9	1528000	1	0	6
14743	Scaffold9	1530000	1	0	6
14745	Scaffold9	1532000	1	0	6
14757	Scaffold9	1544000	1	0	6
14762	Scaffold9	1549000	1	0	6
14765	Scaffold9	1552000	1	0	6
14768	Scaffold9	1555000	1	0	6
14772	Scaffold9	1559000	1	0	6
14777	Scaffold9	1564000	1	0	6
14788	Scaffold9	1575000	1	0	6
14795	Scaffold9	1582000	1	0	6
14798	Scaffold9	1585000	4	1.49683	6
14808	Scaffold9	1595000	1	0	6
14836	Scaffold9	1623000	1	0	6
14846	Scaffold9	1633000	1	0	6
14847	Scaffold9	1634000	1	0	6
14849	Scaffold9	1636000	1	0	6
14855	Scaffold9	1642000	2	2.30497	6
14861	Scaffold9	1648000	2	1.97956	6
14865	Scaffold9	1652000	1	0	6
14866	Scaffold9	1653000	2	2.38229	6
14867	Scaffold9	1654000	1	0	6
14868	Scaffold9	1655000	3	2.11329	6
14870	Scaffold9	1657000	2	-0.544031	6
14871	Scaffold9	1658000	1	0	6
14873	Scaffold9	1660000	2	0.477347	6
14878	Scaffold9	1665000	1	0	6
14890	Scaffold9	1677000	3	1.45498	6
14893	Scaffold9	1680000	1	0	6
14895	Scaffold9	1682000	1	0	6
14900	Scaffold9	1687000	1	0	6
14903	Scaffold9	1690000	1	0	6
14905	Scaffold9	1692000	1	0	6
14908	Scaffold9	1695000	1	0	6
14911	Scaffold9	1698000	1	0	6
14917	Scaffold9	1704000	1	0	6
14918	Scaffold9	1705000	1	0	6
14941	Scaffold9	1728000	1	0	6
14969	Scaffold9	1756000	1	0	6
14978	Scaffold9	1765000	1	0	6
14983	Scaffold9	1770000	2	2.43952	6
14995	Scaffold9	1782000	1	0	6
14997	Scaffold9	1784000	3	2.75641	6
14999	Scaffold9	1786000	2	0.469479	6
15004	Scaffold9	1791000	3	1.99692	6
15007	Scaffold9	1794000	1	0	6
15010	Scaffold9	1797000	1	0	6
15021	Scaffold9	1808000	1	0	6
15030	Scaffold9	1817000	1	0	6
15033	Scaffold9	1820000	1	0	6
15040	Scaffold9	1827000	1	0	6
15042	Scaffold9	1829000	1	0	6
15047	Scaffold9	1834000	1	0	6
15054	Scaffold9	1841000	1	0	6
15057	Scaffold9	1844000	1	0	6
15074	Scaffold9	1861000	1	0	6
15075	Scaffold9	1862000	1	0	6
15081	Scaffold9	1868000	1	0	6
15083	Scaffold9	1870000	2	1.04175	6
15086	Scaffold9	1873000	2	0.669058	6
15087	Scaffold9	1874000	1	0	6
15096	Scaffold9	1883000	1	0	6
15098	Scaffold9	1885000	3	2.42171	6
15100	Scaffold9	1887000	1	0	6
15107	Scaffold9	1894000	1	0	6
15122	Scaffold9	1909000	2	-0.409	6
15147	Scaffold9	1934000	4	0.740978	6
15159	Scaffold9	1946000	2	2.29565	6
15171	Scaffold9	1958000	2	0.504537	6
15179	Scaffold9	1966000	3	-0.131178	6
15181	Scaffold9	1968000	1	0	6
15184	Scaffold9	1971000	1	0	6
15193	Scaffold9	1980000	2	0.58156	6
15195	Scaffold9	1982000	1	0	6
15198	Scaffold9	1985000	1	0	6
15199	Scaffold9	1986000	1	0	6
15200	Scaffold9	1987000	1	0	6
15201	Scaffold9	1988000	2	-0.0876842	6
15208	Scaffold9	1995000	1	0	6
15210	Scaffold9	1997000	3	1.676	6
15224	Scaffold9	2011000	2	0.757436	6
15240	Scaffold9	2027000	1	0	6
15246	Scaffold9	2033000	3	1.77569	6
15251	Scaffold9	2038000	1	0	6
15258	Scaffold9	2045000	2	2.49669	6
15259	Scaffold9	2046000	1	0	6
15264	Scaffold9	2051000	2	1.32788	6
15279	Scaffold9	2066000	2	1.53104	6
15295	Scaffold9	2082000	1	0	6
15307	Scaffold9	2094000	1	0	6
15310	Scaffold9	2097000	1	0	6
15314	Scaffold9	2101000	2	1.25921	6
15316	Scaffold9	2103000	1	0	6
15325	Scaffold9	2112000	1	0	6
15328	Scaffold9	2115000	4	2.22607	6
15329	Scaffold9	2116000	1	0	6
15331	Scaffold9	2118000	2	-0.544031	6
15332	Scaffold9	2119000	1	0	6
15334	Scaffold9	2121000	2	0.579799	6
15336	Scaffold9	2123000	1	0	6
15346	Scaffold9	2133000	1	0	6
15361	Scaffold9	2148000	1	0	6
15363	Scaffold9	2150000	1	0	6
15364	Scaffold9	2151000	1	0	6
15365	Scaffold9	2152000	1	0	6
15369	Scaffold9	2156000	2	0.274191	6
15372	Scaffold9	2159000	2	-0.380652	6
15374	Scaffold9	2161000	1	0	6
15376	Scaffold9	2163000	1	0	6
15378	Scaffold9	2165000	2	2.49746	6
15383	Scaffold9	2170000	1	0	6
15392	Scaffold9	2179000	3	1.07289	6
15405	Scaffold9	2192000	1	0	6
15406	Scaffold9	2193000	1	0	6
15409	Scaffold9	2196000	1	0	6
15422	Scaffold9	2209000	1	0	6
15423	Scaffold9	2210000	2	2.39775	6
15424	Scaffold9	2211000	1	0	6
15438	Scaffold9	2225000	6	2.32013	6
15439	Scaffold9	2226000	2	-0.529133	6
15441	Scaffold9	2228000	1	0	6
15442	Scaffold14	24000	6	1.71652	7
15454	Scaffold14	36000	1	0	7
15460	Scaffold14	42000	2	0.698925	7
15461	Scaffold14	43000	1	0	7
15463	Scaffold14	45000	2	1.84275	7
15464	Scaffold14	46000	2	2.37779	7
15467	Scaffold14	49000	1	0	7
15470	Scaffold14	52000	2	-0.41543	7
15471	Scaffold14	53000	1	0	7
15472	Scaffold14	54000	2	0.62113	7
15473	Scaffold14	55000	3	1.74513	7
15490	Scaffold14	72000	2	-0.251907	7
15493	Scaffold14	75000	1	0	7
15494	Scaffold14	76000	1	0	7
15500	Scaffold14	82000	1	0	7
15501	Scaffold14	83000	1	0	7
15505	Scaffold14	87000	3	1.59019	7
15507	Scaffold14	89000	5	0.930885	7
15508	Scaffold14	90000	2	1.08753	7
15522	Scaffold14	104000	3	1.22101	7
15528	Scaffold14	110000	2	1.46143	7
15530	Scaffold14	112000	1	0	7
15534	Scaffold14	116000	3	1.68911	7
15536	Scaffold14	118000	1	0	7
15547	Scaffold14	129000	1	0	7
15571	Scaffold14	153000	6	0.289503	7
15572	Scaffold14	154000	1	0	7
15577	Scaffold14	159000	2	1.44928	7
15579	Scaffold14	161000	1	0	7
15589	Scaffold14	171000	2	1.12118	7
15593	Scaffold14	175000	2	1.71047	7
15595	Scaffold14	177000	3	0.867473	7
15610	Scaffold14	192000	1	0	7
15613	Scaffold14	195000	1	0	7
15629	Scaffold14	211000	2	-0.296111	7
15630	Scaffold14	212000	1	0	7
15635	Scaffold14	217000	1	0	7
15642	Scaffold14	224000	2	0.572487	7
15644	Scaffold14	226000	2	-0.322158	7
15648	Scaffold14	230000	1	0	7
15653	Scaffold14	235000	2	1.4874	7
15661	Scaffold14	243000	2	1.05062	7
15662	Scaffold14	244000	2	1.20127	7
15668	Scaffold14	250000	1	0	7
15674	Scaffold14	256000	3	0.280463	7
15675	Scaffold14	257000	1	0	7
15692	Scaffold14	274000	3	1.05715	7
15695	Scaffold14	277000	2	-0.638655	7
15700	Scaffold14	282000	4	-0.0955649	7
15705	Scaffold14	287000	2	1.38185	7
15710	Scaffold14	292000	2	1.15835	7
15714	Scaffold14	296000	2	2.43737	7
15716	Scaffold14	298000	1	0	7
15717	Scaffold14	299000	2	0.917223	7
15718	Scaffold14	300000	2	1.17543	7
15725	Scaffold14	307000	1	0	7
15726	Scaffold14	308000	1	0	7
15727	Scaffold14	309000	1	0	7
15730	Scaffold14	312000	1	0	7
15739	Scaffold14	321000	2	2.31412	7
15741	Scaffold14	323000	1	0	7
15756	Scaffold14	338000	1	0	7
15768	Scaffold14	350000	2	0.922016	7
15777	Scaffold14	359000	2	1.23274	7
15780	Scaffold14	362000	2	0.267073	7
15782	Scaffold14	364000	1	0	7
15784	Scaffold14	366000	1	0	7
15791	Scaffold14	373000	1	0	7
15798	Scaffold14	380000	1	0	7
15816	Scaffold14	398000	2	1.00073	7
15821	Scaffold14	403000	3	2.4717	7
15834	Scaffold14	416000	1	0	7
15835	Scaffold14	417000	2	1.30522	7
15839	Scaffold14	421000	3	0.881663	7
15849	Scaffold14	431000	2	-0.412656	7
15850	Scaffold14	432000	2	1.02571	7
15859	Scaffold14	441000	1	0	7
15861	Scaffold14	443000	2	0.7298	7
15868	Scaffold14	450000	1	0	7
15873	Scaffold14	455000	2	1.89014	7
15881	Scaffold14	463000	1	0	7
15891	Scaffold14	473000	1	0	7
15893	Scaffold14	475000	2	0.381668	7
15898	Scaffold14	480000	4	-0.603731	7
15911	Scaffold14	493000	1	0	7
15913	Scaffold14	495000	1	0	7
15914	Scaffold14	496000	1	0	7
15915	Scaffold14	497000	1	0	7
15916	Scaffold14	498000	1	0	7
15924	Scaffold14	506000	1	0	7
15935	Scaffold14	517000	3	1.67942	7
15951	Scaffold14	533000	5	2.74439	7
15953	Scaffold14	535000	2	-0.107203	7
15960	Scaffold14	542000	2	0.779269	7
15963	Scaffold14	545000	1	0	7
15967	Scaffold14	549000	2	1.0766	7
15968	Scaffold14	550000	3	1.7544	7
15985	Scaffold14	567000	2	0.591414	7
15987	Scaffold14	569000	5	2.01922	7
15993	Scaffold14	575000	2	0.787742	7
15997	Scaffold14	579000	2	1.249	7
15998	Scaffold14	580000	2	1.25728	7
16014	Scaffold14	596000	1	0	7
16023	Scaffold14	605000	1	0	7
16024	Scaffold14	606000	1	0	7
16035	Scaffold14	617000	4	1.41241	7
16037	Scaffold14	619000	2	1.9493	7
16040	Scaffold14	622000	1	0	7
16043	Scaffold14	625000	7	1.86097	7
16047	Scaffold14	629000	2	-0.145223	7
16053	Scaffold14	635000	3	1.32368	7
16062	Scaffold14	644000	1	0	7
16067	Scaffold14	649000	2	0.209096	7
16068	Scaffold14	650000	3	1.21432	7
16071	Scaffold14	653000	4	0.15946	7
16078	Scaffold14	660000	1	0	7
16080	Scaffold14	662000	1	0	7
16092	Scaffold14	674000	5	1.85755	7
16105	Scaffold14	687000	4	0.926153	7
16107	Scaffold14	689000	1	0	7
16113	Scaffold14	695000	3	1.95694	7
16129	Scaffold14	711000	1	0	7
16133	Scaffold14	715000	1	0	7
16141	Scaffold14	723000	2	0.617347	7
16152	Scaffold14	734000	2	-0.646688	7
16163	Scaffold14	745000	1	0	7
16166	Scaffold14	748000	2	-0.646688	7
16171	Scaffold14	753000	1	0	7
16174	Scaffold14	756000	2	0.205519	7
16175	Scaffold14	757000	1	0	7
16178	Scaffold14	760000	1	0	7
16179	Scaffold14	761000	3	0.362803	7
16185	Scaffold14	767000	2	1.43329	7
16196	Scaffold14	778000	3	1.93033	7
16201	Scaffold14	783000	2	0.780094	7
16213	Scaffold14	795000	1	0	7
16221	Scaffold14	803000	1	0	7
16222	Scaffold14	804000	1	0	7
16225	Scaffold14	807000	1	0	7
16226	Scaffold14	808000	1	0	7
16227	Scaffold14	809000	4	-0.17038	7
16232	Scaffold14	814000	2	-0.0674382	7
16234	Scaffold14	816000	2	0.976895	7
16237	Scaffold14	819000	1	0	7
16238	Scaffold14	820000	2	1.08753	7
16243	Scaffold14	825000	2	0.90655	7
16247	Scaffold14	829000	1	0	7
16253	Scaffold14	835000	1	0	7
16257	Scaffold14	839000	1	0	7
16259	Scaffold14	841000	1	0	7
16260	Scaffold14	842000	4	-0.463096	7
16265	Scaffold14	847000	1	0	7
16267	Scaffold14	849000	1	0	7
16268	Scaffold14	850000	1	0	7
16270	Scaffold14	852000	1	0	7
16287	Scaffold14	869000	4	0.508747	7
16289	Scaffold14	871000	1	0	7
16299	Scaffold14	881000	2	-0.652824	7
16301	Scaffold14	883000	1	0	7
16303	Scaffold14	885000	1	0	7
16311	Scaffold14	893000	1	0	7
16317	Scaffold14	899000	1	0	7
16318	Scaffold14	900000	1	0	7
16331	Scaffold14	913000	2	0.151153	7
16332	Scaffold14	914000	2	-0.404664	7
16337	Scaffold14	919000	2	-0.260373	7
16342	Scaffold14	924000	1	0	7
16360	Scaffold14	942000	2	0.266688	7
16362	Scaffold14	944000	1	0	7
16365	Scaffold14	947000	1	0	7
16370	Scaffold14	952000	2	2.35511	7
16373	Scaffold14	955000	1	0	7
16376	Scaffold14	958000	1	0	7
16378	Scaffold14	960000	1	0	7
16382	Scaffold14	964000	6	0.870509	7
16393	Scaffold14	975000	1	0	7
16397	Scaffold14	979000	1	0	7
16400	Scaffold14	982000	8	0.18472	7
16402	Scaffold14	984000	2	0.838593	7
16405	Scaffold14	987000	3	0.0776641	7
16407	Scaffold14	989000	1	0	7
16412	Scaffold14	994000	4	-0.0821194	7
16415	Scaffold14	997000	2	0.380777	7
16416	Scaffold14	998000	3	1.69605	7
16424	Scaffold14	1006000	1	0	7
16429	Scaffold14	1011000	1	0	7
16430	Scaffold14	1012000	1	0	7
16431	Scaffold14	1013000	1	0	7
16446	Scaffold14	1028000	2	1.54019	7
16447	Scaffold14	1029000	2	0.0803348	7
16448	Scaffold14	1030000	1	0	7
16453	Scaffold14	1035000	1	0	7
16459	Scaffold14	1041000	1	0	7
16469	Scaffold14	1051000	3	2.02518	7
16471	Scaffold14	1053000	1	0	7
16475	Scaffold14	1057000	4	1.38147	7
16478	Scaffold14	1060000	1	0	7
16481	Scaffold14	1063000	1	0	7
16482	Scaffold14	1064000	1	0	7
16488	Scaffold14	1070000	2	1.61583	7
16493	Scaffold14	1075000	1	0	7
16501	Scaffold14	1083000	2	1.05035	7
16502	Scaffold14	1084000	2	1.30669	7
16503	Scaffold14	1085000	3	1.74466	7
16505	Scaffold14	1087000	2	-0.186699	7
16510	Scaffold14	1092000	2	2.4853	7
16516	Scaffold14	1098000	4	1.95962	7
16517	Scaffold14	1099000	1	0	7
16521	Scaffold14	1103000	1	0	7
16524	Scaffold14	1106000	2	0.881973	7
16525	Scaffold14	1107000	1	0	7
16531	Scaffold14	1113000	1	0	7
16533	Scaffold14	1115000	3	1.89489	7
16545	Scaffold14	1127000	2	-0.510436	7
16549	Scaffold14	1131000	1	0	7
16551	Scaffold14	1133000	3	1.7122	7
16552	Scaffold14	1134000	2	0.363206	7
16553	Scaffold14	1135000	3	0.863112	7
16554	Scaffold14	1136000	2	1.48356	7
16557	Scaffold14	1139000	1	0	7
16560	Scaffold14	1142000	1	0	7
16561	Scaffold14	1143000	1	0	7
16568	Scaffold14	1150000	2	0.211611	7
16574	Scaffold14	1156000	2	1.04185	7
16581	Scaffold14	1163000	1	0	7
16590	Scaffold14	1172000	2	-0.271612	7
16592	Scaffold14	1174000	2	1.52632	7
16599	Scaffold14	1181000	1	0	7
16612	Scaffold14	1194000	2	0.709825	7
16625	Scaffold14	1207000	4	1.36588	7
16627	Scaffold14	1209000	2	-0.0854952	7
16628	Scaffold14	1210000	2	1.33933	7
16638	Scaffold14	1220000	1	0	7
16644	Scaffold14	1226000	1	0	7
16648	Scaffold14	1230000	1	0	7
16650	Scaffold14	1232000	1	0	7
16653	Scaffold14	1235000	3	0.265575	7
16655	Scaffold14	1237000	1	0	7
16664	Scaffold14	1246000	1	0	7
16686	Scaffold14	1268000	1	0	7
16687	Scaffold14	1269000	2	1.96462	7
16699	Scaffold14	1281000	1	0	7
16701	Scaffold14	1283000	1	0	7
16707	Scaffold14	1289000	2	1.73563	7
16711	Scaffold14	1293000	1	0	7
16732	Scaffold14	1314000	3	1.6153	7
16736	Scaffold14	1318000	2	-0.405785	7
16737	Scaffold14	1319000	2	1.62867	7
16741	Scaffold14	1323000	1	0	7
16756	Scaffold14	1338000	1	0	7
16764	Scaffold14	1346000	2	-0.335277	7
16769	Scaffold14	1351000	1	0	7
16773	Scaffold14	1355000	1	0	7
16777	Scaffold14	1359000	1	0	7
16782	Scaffold14	1364000	2	0.057444	7
16801	Scaffold14	1383000	2	1.18732	7
16802	Scaffold14	1384000	3	2.08949	7
16804	Scaffold14	1386000	1	0	7
16806	Scaffold14	1388000	1	0	7
16807	Scaffold14	1389000	1	0	7
16808	Scaffold14	1390000	3	0.182022	7
16811	Scaffold14	1393000	2	0.681439	7
16816	Scaffold14	1398000	1	0	7
16817	Scaffold14	1399000	1	0	7
16820	Scaffold14	1402000	2	0.810987	7
16821	Scaffold14	1403000	3	0.387413	7
16826	Scaffold14	1408000	8	3.3052	7
16827	Scaffold14	1409000	2	0.393788	7
16829	Scaffold14	1411000	3	-0.224739	7
16840	Scaffold14	1422000	1	0	7
16841	Scaffold14	1423000	2	0.143992	7
16845	Scaffold14	1427000	2	-0.317488	7
16852	Scaffold14	1434000	1	0	7
16866	Scaffold14	1448000	3	0.551596	7
16867	Scaffold14	1449000	4	0.865197	7
16868	Scaffold14	1450000	8	1.63479	7
16875	Scaffold14	1457000	2	0.572487	7
16876	Scaffold14	1458000	5	2.02735	7
16880	Scaffold14	1462000	3	1.16424	7
16882	Scaffold14	1464000	2	1.29283	7
16886	Scaffold14	1468000	2	1.41662	7
16893	Scaffold14	1475000	1	0	7
16898	Scaffold14	1480000	3	0.739647	7
16914	Scaffold14	1496000	3	0.202195	7
16920	Scaffold14	1502000	2	0.164915	7
16931	Scaffold14	1513000	1	0	7
16949	Scaffold14	1531000	1	0	7
16950	Scaffold14	1532000	2	1.92086	7
16951	Scaffold14	1533000	1	0	7
16957	Scaffold14	1539000	2	0.0338378	7
16973	Scaffold14	1555000	1	0	7
16977	Scaffold14	1559000	3	1.88985	7
[truncated: 42,108 more rows]
