# Supplementary material for: Patterns of Genome-Wide Variation in Glossina fuscipes fuscipes Tsetse Flies from Uganda
Source: G3 (Bethesda). 2016 Mar 26;6(6):1573–84. doi: 10.1534/g3.116.027235 (PMC4889654; doi:10.1534/g3.116.027235)
Supplement: Supplemental Material [file supp_g3.116.027235_TableS3.xls]

## Sheet: Infection_Overall
Table S3: List of SNPs ranked within the top 10% BayeScan alpha values in the infection status analysis performed on all populations simultaneously (infected vs uninfected flies), and list of SNPs common to the 10% ranked alpha values across all individual population analyses for infection status.
SNPs ranked within the BayeScan top 10% alpha value when Gff populations were analyzed together (infected vs uninfected flies)
SNP	Scaffold	Position
1	Scaffold997	26217
2	Scaffold266	412120
3	Scaffold178	270330
4	Scaffold3	1700784
5	Scaffold787	70622
6	Scaffold1205	5525
7	Scaffold253	354715
8	Scaffold930	21302
9	Scaffold22	536984
10	Scaffold131	522220
11	Scaffold70	870428
12	Scaffold84	723523
13	Scaffold166	365636
14	Scaffold65	589176
15	Scaffold380	88492
16	Scaffold100	325299
17	Scaffold3	2541736
18	Scaffold418	42617
19	Scaffold82	17235
20	Scaffold481	189645
21	Scaffold335	144203
22	Scaffold31	1400077
23	Scaffold180	382071
24	Scaffold43	313907
25	Scaffold572	64794
26	Scaffold677	79292
27	Scaffold160	138245
28	Scaffold290	52554
29	Scaffold0	3225046
30	Scaffold106	101091
31	Scaffold106	533198
32	Scaffold840	40272
33	Scaffold818	35956
34	Scaffold8	1587571
35	Scaffold673	50716
36	Scaffold255	242260
37	Scaffold137	60258
38	Scaffold91	717430
39	Scaffold98	172996
40	Scaffold56	939963
41	Scaffold215	113142
42	Scaffold87	407362
43	Scaffold1149	23891
44	Scaffold172	481265
45	Scaffold1319	5288
46	Scaffold131	369932
47	Scaffold66	437393
48	Scaffold302	300410
49	Scaffold92	486646
50	Scaffold127	183838
51	Scaffold861	37779
52	Scaffold227	30431
53	Scaffold60	19804
54	Scaffold587	22782
55	Scaffold670	218196
56	Scaffold16	1058343
57	Scaffold58	859440
58	Scaffold698	51142
59	Scaffold946	2430
60	Scaffold71	701877
61	Scaffold42	694853
62	Scaffold480	179805
63	Scaffold710	65561
64	Scaffold41	1049950
65	Scaffold164	261376
66	Scaffold397	16724
67	Scaffold53	1061249
68	Scaffold770	58487
69	Scaffold94	631475
70	Scaffold148	273125
71	Scaffold188	108279
72	Scaffold292	83904
73	Scaffold153	150747
74	Scaffold294	226671
75	Scaffold145	389066
76	Scaffold312	53617
77	Scaffold22	680822
78	Scaffold191	25604
79	Scaffold244	321773
80	Scaffold433	159902
81	Scaffold306	277669
82	Scaffold828	77849
83	Scaffold137	140791
84	Scaffold180	542212
85	Scaffold68	255403
86	Scaffold13	1330588
87	Scaffold252	293208
88	Scaffold241	400802
89	Scaffold64	241526
90	Scaffold47	615937
91	Scaffold703	111168
92	Scaffold126	189992
93	Scaffold94	651897
94	Scaffold242	49756
95	Scaffold234	386119
96	Scaffold612	107551
97	Scaffold80	75925
98	JFJR01010779.1	36778
99	Scaffold515	16810
100	Scaffold29	509820
101	Scaffold89	670646
102	Scaffold18	1034513
103	Scaffold118	85836
104	Scaffold225	275392
105	Scaffold314	180050
106	Scaffold25	75254
107	Scaffold274	104026
108	Scaffold577	47494
109	Scaffold279	382280
110	Scaffold108	568732
111	JFJR01008464.1	170349
112	Scaffold230	59608
113	Scaffold237	233174
114	Scaffold821	39562
115	Scaffold49	651159
116	Scaffold492	36522
117	Scaffold98	735832
118	Scaffold102	250870
119	Scaffold112	224469
120	Scaffold296	186016
121	Scaffold748	102382
122	Scaffold292	99911
123	Scaffold475	6602
124	Scaffold686	35264
125	Scaffold2	258859
126	Scaffold603	72144
127	Scaffold44	1231033
128	Scaffold219	422941
129	Scaffold196	328126
130	Scaffold795	15213
131	Scaffold533	46415
132	Scaffold478	54175
133	Scaffold32	1121750
134	Scaffold49	356053
135	Scaffold181	397275
136	Scaffold562	70682
137	Scaffold68	625668
138	Scaffold0	1464028
139	Scaffold134	563050
140	Scaffold102	561081
141	Scaffold566	159456
142	Scaffold272	33386
143	Scaffold19	125490
144	Scaffold14	987502
145	Scaffold899	4010
146	Scaffold87	685705
147	Scaffold3	1661767
148	Scaffold503	95284
149	Scaffold471	106379
150	Scaffold87	541271
151	Scaffold122	467687
152	Scaffold162	494451
153	Scaffold48	482442
154	Scaffold447	75802
155	Scaffold864	51432
156	Scaffold2	840654
157	Scaffold1088	13009
158	Scaffold299	77948
159	Scaffold320	335640
160	Scaffold7	1592925
161	Scaffold437	56946
162	Scaffold343	314781
163	Scaffold176	569332
164	Scaffold108	327071
165	Scaffold34	1355384
166	Scaffold25	763534
167	Scaffold39	1246169
168	Scaffold59	393414
169	Scaffold397	218208
170	Scaffold123	294987
171	Scaffold11	1816976
172	Scaffold340	259165
173	Scaffold299	264425
174	Scaffold654	66949
175	Scaffold338	223067
176	Scaffold132	288672
177	Scaffold56	145561
178	Scaffold894	4527
179	Scaffold358	125444
180	Scaffold217	410080
181	Scaffold646	87236
182	Scaffold256	369362
183	Scaffold731	57350
184	Scaffold101	738040
185	Scaffold358	249020
186	Scaffold134	424060
187	Scaffold19	362839
188	Scaffold718	91063
189	Scaffold183	511337
190	Scaffold2	448734
191	Scaffold315	337033
192	Scaffold310	163733
193	Scaffold435	60036
194	Scaffold184	409559
195	Scaffold40	465833
196	Scaffold54	1076268
197	Scaffold14	1408923
198	Scaffold434	31955
199	Scaffold47	1134318
200	Scaffold2	303233
201	Scaffold2	2117903
202	Scaffold100	535950
203	Scaffold218	425753
204	Scaffold293	287792
205	Scaffold30	1331211
206	Scaffold584	159642
207	Scaffold808	19419
208	Scaffold252	161562
209	Scaffold247	333208
210	Scaffold221	33663
211	Scaffold405	195909
212	Scaffold592	4107
213	Scaffold64	53609
214	Scaffold151	297797
215	Scaffold40	661995
216	Scaffold177	172040
217	Scaffold296	214938
218	Scaffold526	65836
219	Scaffold289	66747
220	Scaffold547	121829
221	Scaffold222	119017
222	Scaffold19	1124632
223	Scaffold123	650193
224	Scaffold785	24930
225	Scaffold29	805382
226	Scaffold2	220390
227	Scaffold785	24942
228	Scaffold110	358464
229	Scaffold21	1395269
230	Scaffold6	2357509
231	Scaffold226	228123
232	Scaffold16	1650286
233	Scaffold5	516125
234	Scaffold16	1638453
235	Scaffold860	8720
236	Scaffold324	244945
237	Scaffold628	34973
238	Scaffold292	304745
239	Scaffold342	263978
240	Scaffold280	305929
241	Scaffold142	490225
242	Scaffold37	673269
243	Scaffold620	83103
244	Scaffold119	159791
245	Scaffold235	157661
246	Scaffold220	27522
247	Scaffold2	2520538
248	Scaffold109	102856
249	Scaffold73	571027
250	Scaffold317	261141
251	Scaffold186	386431
252	Scaffold21	83980
253	Scaffold159	291839
254	Scaffold2	2588893
255	Scaffold3	1911777
256	Scaffold426	127489
257	Scaffold84	709725
258	Scaffold124	162785
259	Scaffold499	73255
260	Scaffold163	397401
261	Scaffold455	11801
262	Scaffold43	911707
263	Scaffold3	2163214
264	Scaffold19	742050
265	Scaffold35	1344843
266	Scaffold211	14722
267	Scaffold3	2109819
268	Scaffold575	22516
269	Scaffold323	324631
270	Scaffold413	74119
271	Scaffold108	319460
272	Scaffold306	280678
273	Scaffold421	170917
274	Scaffold52	686099
275	Scaffold117	680156
276	Scaffold284	174798
277	Scaffold202	326832
278	Scaffold398	92365
279	Scaffold1	2560398
280	Scaffold162	361414
281	Scaffold312	298540
282	Scaffold96	475365
283	Scaffold106	531953
284	Scaffold125	22969
285	Scaffold993	1108
286	Scaffold591	126585
287	Scaffold92	138797
288	Scaffold300	191459
289	Scaffold180	52928
290	Scaffold821	37249
291	Scaffold47	194353
292	Scaffold184	326591
293	Scaffold58	623382
294	Scaffold527	31250
295	Scaffold19	500032
296	Scaffold1045	20594
297	Scaffold440	40444
298	Scaffold241	257499
299	Scaffold112	482773
300	Scaffold78	676739
301	Scaffold100	690806
302	Scaffold416	187606
303	Scaffold9	2225807
304	Scaffold402	221374
305	Scaffold275	123844
306	Scaffold40	1365372
307	Scaffold663	2843
308	Scaffold13	867814
309	Scaffold19	1343602
310	Scaffold550	140112
311	Scaffold579	49883
312	Scaffold193	176091
313	Scaffold438	159391
314	Scaffold35	1324800
315	JFJR01006593.1	123276
316	Scaffold51	660811
317	Scaffold713	72584
318	Scaffold436	99129
319	Scaffold601	28355
320	Scaffold211	4437
321	Scaffold155	404982
322	Scaffold1043	11075
323	Scaffold56	874353
324	Scaffold3	1686841
325	Scaffold203	45835
326	Scaffold108	261985
327	Scaffold2	2366825
328	Scaffold391	115458
329	Scaffold284	316904
330	Scaffold17	200799
331	Scaffold304	185299
332	Scaffold227	114258
333	Scaffold3	2378297
334	Scaffold190	125234
335	Scaffold1002	7665
336	Scaffold371	70906
337	Scaffold1	1728515
338	Scaffold545	118813
339	Scaffold222	238338
340	Scaffold92	186801
341	Scaffold589	20523
342	Scaffold530	70417
343	Scaffold574	92570
344	Scaffold631	127059
345	Scaffold106	113699
346	Scaffold615	43559
347	Scaffold355	47260
348	Scaffold581	8585
349	Scaffold25	1175752
350	Scaffold253	280444
351	Scaffold186	341038
352	Scaffold153	301049
353	Scaffold839	11003
354	Scaffold77	170965
355	Scaffold627	138130
356	Scaffold544	18497
357	Scaffold134	177671
358	Scaffold480	136867
359	Scaffold1110	17214
360	Scaffold221	127864
361	Scaffold320	81489
362	Scaffold268	115412
363	Scaffold1	1031052
364	Scaffold62	414940
365	Scaffold245	197560
366	Scaffold16	681963
367	Scaffold1129	31049
368	Scaffold268	337245
369	Scaffold87	400359
370	Scaffold219	160077
371	Scaffold131	43821
372	Scaffold829	9909
373	Scaffold347	269802
374	Scaffold228	248240
375	Scaffold47	859075
376	Scaffold410	224103
377	Scaffold374	199357
378	Scaffold208	98562
379	Scaffold296	93969
380	Scaffold12	178172
381	Scaffold132	204257
382	Scaffold734	27255
383	Scaffold3	619631
384	Scaffold154	318759
385	Scaffold72	647953
386	Scaffold399	27799
387	Scaffold688	41854
388	Scaffold296	7430
389	Scaffold377	123410
390	Scaffold643	92032
391	Scaffold101	335874
392	Scaffold49	516730
393	Scaffold271	130191
394	Scaffold257	105416
395	Scaffold137	224797
396	Scaffold285	183251
397	Scaffold110	631557
398	Scaffold222	106986
399	Scaffold447	62041
400	Scaffold74	272884
401	Scaffold140	199042
402	Scaffold56	786829
403	Scaffold951	31322
404	Scaffold102	289857
405	Scaffold830	11236
406	Scaffold761	16844
407	Scaffold53	270806
408	Scaffold14	1892934
409	Scaffold896	25902
410	Scaffold410	185318
411	Scaffold117	678130
412	Scaffold70	895022
413	Scaffold534	125118
414	Scaffold247	154062
415	Scaffold300	236894
416	Scaffold87	417230
417	Scaffold279	154627
418	Scaffold94	703526
419	Scaffold19	1150993
420	Scaffold66	925798
421	Scaffold380	258505
422	Scaffold25	1303883
423	Scaffold369	210412
424	Scaffold64	264324
425	Scaffold216	249532
426	Scaffold57	499922
427	Scaffold39	831217
428	Scaffold140	428950
429	Scaffold353	226946
430	Scaffold836	27041
431	Scaffold231	278424
432	Scaffold8	936996
433	Scaffold550	83625
434	Scaffold279	239061
435	Scaffold108	736601
436	Scaffold165	485039
437	Scaffold352	180519
438	Scaffold250	89152
439	Scaffold450	130455
440	Scaffold127	418904
441	Scaffold251	77728
442	Scaffold315	243671
443	Scaffold75	466834
444	Scaffold539	150831
445	Scaffold888	38983
446	Scaffold39	400595
447	Scaffold5	719700
448	Scaffold54	390070
449	Scaffold409	120574
450	Scaffold977	151375
451	Scaffold296	111795
452	Scaffold977	27522
453	JFJR01011458.1	34040
454	Scaffold401	82595
455	Scaffold86	710182
456	Scaffold405	49642
457	Scaffold310	143375
458	Scaffold142	348196
459	Scaffold423	314071
460	Scaffold51	626100
461	Scaffold137	229005
462	Scaffold1290	3761
463	Scaffold696	47191
464	Scaffold94	615668
465	Scaffold65	590231
466	Scaffold113	620394
467	Scaffold342	179895
468	Scaffold98	247115
469	Scaffold108	517503
470	Scaffold633	123902
471	Scaffold635	85548
472	Scaffold202	254292
473	Scaffold30	602310
474	Scaffold263	46062
475	Scaffold33	816538
476	Scaffold229	144881
477	Scaffold466	64066
478	Scaffold120	449212
479	Scaffold22	72804
480	Scaffold89	584176
481	Scaffold669	128587
482	Scaffold9	1413042
483	Scaffold668	51545
484	Scaffold193	387051
485	Scaffold276	119072
486	Scaffold7	71590
487	Scaffold44	181650
488	Scaffold13	272579
489	Scaffold615	92448
490	Scaffold416	206633
491	Scaffold104	660990
492	Scaffold186	89991
493	Scaffold2	937183
494	Scaffold166	374585
495	Scaffold1	1291306
496	Scaffold525	120857
497	Scaffold22	1499470
498	Scaffold496	163306
499	Scaffold375	121013
500	Scaffold147	139859
501	Scaffold146	467611
502	Scaffold279	112784
503	Scaffold76	608046
504	Scaffold325	205311
505	Scaffold403	99532
506	Scaffold217	49194
507	Scaffold861	30296
508	Scaffold80	910924
509	Scaffold223	397030
510	Scaffold29	1131160
511	Scaffold248	225623
512	Scaffold934	52916
513	Scaffold21	1426008
514	Scaffold145	249223
515	Scaffold109	571594
516	Scaffold16	1070820
517	Scaffold685	58012
518	Scaffold214	468848
519	Scaffold169	98013
520	Scaffold149	217346
521	Scaffold278	65648
522	Scaffold366	173865
523	JFJR01008464.1	89253
524	Scaffold16	1300268
525	Scaffold219	105713
526	Scaffold730	105398
527	Scaffold65	118002
528	Scaffold238	171881
529	Scaffold377	184751
530	Scaffold313	229095
531	Scaffold428	147533
532	Scaffold17	621238
533	Scaffold374	22534
534	Scaffold591	49408
535	Scaffold276	395999
536	Scaffold587	160167
537	Scaffold167	450259
538	Scaffold173	367131
539	Scaffold481	215996
540	Scaffold82	766553
541	Scaffold641	21028
542	Scaffold756	24950
543	Scaffold16	1656218
544	Scaffold116	325922
545	Scaffold187	160090
546	Scaffold327	321050
547	Scaffold269	346001
548	Scaffold72	126871
549	Scaffold1	2484888
550	Scaffold88	153062
551	Scaffold579	34385
552	Scaffold182	16527
553	Scaffold298	240489
554	Scaffold221	212692
555	Scaffold50	726608
556	Scaffold20	1053157
557	Scaffold62	649458
558	Scaffold1112	9876
559	Scaffold41	840321
560	Scaffold166	465249
561	Scaffold498	9483
562	Scaffold484	157176
563	Scaffold64	727263
564	Scaffold53	1029922
565	Scaffold450	206816
566	Scaffold826	3384
567	Scaffold60	1054139
568	Scaffold37	431732
569	Scaffold58	756886
570	Scaffold62	149886
571	Scaffold0	3244135
572	Scaffold356	257596
573	Scaffold861	28302
574	Scaffold68	170215
575	Scaffold147	185553
576	Scaffold861	28343
577	Scaffold600	63118
578	Scaffold54	523071
579	Scaffold1	1425155
580	Scaffold934	32613
581	Scaffold261	50307
582	Scaffold83	103921
583	Scaffold447	131653
584	Scaffold199	66577
585	Scaffold52	963127
586	Scaffold340	106000
587	Scaffold523	173037
588	Scaffold83	795801
589	Scaffold405	83126
590	Scaffold93	226213
591	Scaffold615	124836
592	Scaffold19	1462327
593	Scaffold427	173820
594	Scaffold180	46661
595	Scaffold574	17563
596	Scaffold94	60094
597	Scaffold72	247632
598	Scaffold372	233640
599	Scaffold1	1644548
600	Scaffold129	693198
601	Scaffold164	25713
602	Scaffold615	94393
603	Scaffold305	341223
604	Scaffold343	4403
605	Scaffold66	816276
606	Scaffold293	287523
607	Scaffold94	195709
608	Scaffold14	619152
609	Scaffold258	150441
610	Scaffold432	82580
611	Scaffold17	41194
612	Scaffold64	496553
613	Scaffold155	202087
614	Scaffold11	567484
615	Scaffold221	96357
616	Scaffold194	417213
617	Scaffold83	647132
618	Scaffold40	802525
619	Scaffold37	707978
620	Scaffold93	338110
621	Scaffold153	504653
622	Scaffold3	285918
623	Scaffold188	140549
624	Scaffold5	1855858
625	Scaffold149	473947
626	JFJR01010034.1	17437
627	Scaffold258	54914
628	Scaffold759	9444
629	JFJR01013381.1	721
630	Scaffold118	649886
631	Scaffold184	192851
632	Scaffold312	218895
633	Scaffold727	23286
634	Scaffold13	1067860
635	Scaffold937	37493
636	Scaffold489	52454
637	Scaffold1025	29767
638	Scaffold81	843685
639	Scaffold471	218998
640	Scaffold46	892713
641	Scaffold118	616307
642	Scaffold25	763571
643	Scaffold43	905212
644	Scaffold1159	12591
645	Scaffold135	131377
646	Scaffold105	404447
647	Scaffold43	1031456
648	Scaffold56	85454
649	Scaffold311	183341
650	Scaffold21	316845
651	Scaffold350	304629
652	Scaffold98	481130
653	Scaffold403	57744
654	Scaffold18	1352674
655	Scaffold5	721993
656	Scaffold14	42966
657	Scaffold130	274286
658	Scaffold86	59582
659	Scaffold69	819234
660	Scaffold290	136586
661	Scaffold161	328361
662	Scaffold252	202484
663	Scaffold55	108663
664	Scaffold48	131648
665	Scaffold237	146560
666	Scaffold888	50883
667	Scaffold163	179212
668	Scaffold21	82312
669	Scaffold486	122632
670	Scaffold17	745819
671	Scaffold969	44786
672	Scaffold390	201581
673	Scaffold517	89011
674	Scaffold471	42576
675	Scaffold1265	4596
676	Scaffold65	50025
677	Scaffold808	41130
678	Scaffold340	60343
679	Scaffold577	32472
680	Scaffold435	47527
681	Scaffold222	94485
682	Scaffold279	41831
683	Scaffold182	373099
684	Scaffold387	272240
685	Scaffold166	66980
686	Scaffold343	238222
687	Scaffold573	25632
688	Scaffold358	12193
689	Scaffold60	977357
690	Scaffold670	153352
691	Scaffold19	654186
692	Scaffold392	160299
693	Scaffold279	42706
694	Scaffold217	369946
695	Scaffold3	1296125
696	Scaffold294	159339
697	Scaffold575	99383
698	Scaffold244	274993
699	Scaffold510	64805
700	Scaffold22	536975
701	Scaffold64	352696
702	Scaffold383	40561
703	Scaffold550	90158
704	Scaffold912	55054
705	Scaffold333	306820
706	Scaffold9	1784356
707	Scaffold181	147584
708	Scaffold202	315683
709	Scaffold277	344735
710	Scaffold612	81198
711	Scaffold66	889083
712	Scaffold587	11815
713	Scaffold87	577809
714	Scaffold230	279856
715	Scaffold568	50353
716	Scaffold52	952423
717	Scaffold237	239998
718	Scaffold47	760716
719	Scaffold688	28968
720	Scaffold47	694190
721	Scaffold130	148734
722	Scaffold6	1523183
723	Scaffold661	127097
724	Scaffold60	315274
725	Scaffold491	66646
726	Scaffold122	160003
727	Scaffold20	645075
728	Scaffold38	895923
729	Scaffold2	840651
730	Scaffold498	32904
731	Scaffold43	36758
732	Scaffold202	309232
733	Scaffold483	132464
734	Scaffold29	1436183
735	Scaffold46	947241
736	Scaffold48	463608
737	Scaffold19	505375
738	Scaffold169	280657
739	Scaffold30	377431
740	Scaffold539	115867
741	Scaffold19	115594
742	Scaffold691	61016
743	Scaffold169	97127
744	Scaffold70	459910
745	Scaffold192	370734
746	Scaffold324	74854
747	Scaffold132	181526
748	Scaffold1045	215
749	Scaffold361	54673
750	Scaffold8	2042279
751	Scaffold852	41077
752	Scaffold164	251954
753	Scaffold161	364576
754	Scaffold109	47750
755	Scaffold395	186829
756	Scaffold125	227463
757	Scaffold223	443954
758	Scaffold240	28599
759	Scaffold7	2173859
760	Scaffold88	228786
761	Scaffold98	500079
762	Scaffold704	105633
763	Scaffold280	299812
764	Scaffold386	156270
765	Scaffold585	132796
766	Scaffold100	179597
767	Scaffold293	139764
768	Scaffold51	250213
769	Scaffold584	151152
770	Scaffold130	588252
771	Scaffold1050	18241
772	Scaffold221	109743
773	Scaffold376	79374
774	Scaffold52	123631
775	Scaffold354	136235
776	Scaffold483	86603
777	Scaffold505	46146
778	Scaffold255	206975
779	Scaffold498	163193
780	Scaffold70	210925
781	Scaffold31	846709
782	Scaffold423	222578
783	Scaffold820	75635
784	Scaffold20	1154887
785	Scaffold323	119080
786	Scaffold9	1395013
787	Scaffold490	52027
788	Scaffold403	2532
789	Scaffold196	279894
790	Scaffold450	171928
791	Scaffold498	114142
792	Scaffold201	502521
793	JFJR01012925.1	967
794	Scaffold567	82401
795	Scaffold17	277198
796	Scaffold87	98492
797	Scaffold107	693504
798	Scaffold407	62794
799	Scaffold43	863639
800	Scaffold650	132510
801	Scaffold2	2284916
802	Scaffold325	168837
803	Scaffold403	155202
804	Scaffold33	662821
805	Scaffold287	179970
806	Scaffold101	51553
807	Scaffold94	712190
808	JFJR01011023.1	25636
809	Scaffold123	542922
810	Scaffold165	494689
811	Scaffold690	122105
812	Scaffold285	208642
813	Scaffold677	57719
814	Scaffold739	129322
815	Scaffold75	557027
816	Scaffold1	2287464
817	Scaffold20	1106190
818	Scaffold533	24656
819	Scaffold31	625364
820	Scaffold259	27587
821	Scaffold948	41900
822	Scaffold7	2176230
823	Scaffold14	244992
824	Scaffold554	106673
825	Scaffold190	448369
826	Scaffold16	1736916
827	Scaffold752	82972
828	Scaffold2	609340
829	Scaffold403	714
830	Scaffold216	419627
831	Scaffold192	165012
832	Scaffold308	259220
833	Scaffold310	256897
834	Scaffold979	11229
835	Scaffold27	231861
836	Scaffold701	118198
837	Scaffold95	676582
838	Scaffold543	182349
839	Scaffold236	196360
840	Scaffold130	332085
841	Scaffold332	326482
842	Scaffold94	400299
843	Scaffold589	72382
844	Scaffold217	13560
845	Scaffold268	287699
846	Scaffold227	121149
847	Scaffold197	154354
848	Scaffold416	206637
849	Scaffold527	104278
850	Scaffold226	135861
851	Scaffold9	2225381
852	Scaffold71	110198
853	Scaffold127	208831
854	Scaffold179	401603
855	Scaffold169	527737
856	Scaffold251	163506
857	Scaffold423	71836
858	Scaffold490	33927
859	Scaffold133	336379
860	Scaffold414	117701
861	Scaffold828	69522
862	Scaffold101	259524
863	Scaffold137	482446
864	Scaffold195	474267
865	Scaffold143	133407
866	Scaffold460	221034
867	Scaffold57	380335
868	Scaffold255	390085
869	Scaffold51	911095
870	Scaffold184	207576
871	Scaffold222	308306
872	Scaffold66	797150
873	Scaffold14	869394
874	Scaffold0	764106
875	Scaffold355	265569
876	Scaffold584	153769
877	Scaffold301	317911
878	Scaffold522	191203
879	Scaffold85	532330
880	Scaffold246	124553
881	Scaffold188	189333
882	Scaffold289	79883
883	Scaffold136	419331
884	Scaffold722	81559
885	Scaffold68	274160
886	Scaffold229	159115
887	Scaffold288	11421
888	Scaffold334	234566
889	Scaffold257	155975
890	Scaffold109	640296
891	Scaffold128	61593
892	Scaffold175	505445
893	Scaffold627	135218
894	Scaffold45	885846
895	Scaffold146	563688
896	Scaffold988	28631
897	Scaffold212	248023
898	Scaffold430	238860
899	Scaffold100	554013
900	Scaffold17	152116
901	Scaffold10	1380321
902	Scaffold162	474895
903	Scaffold2	1600860
904	Scaffold475	194142
905	Scaffold545	111925
906	Scaffold118	165451
907	Scaffold171	534224
908	Scaffold47	195464
909	Scaffold98	200607
910	Scaffold137	608635
911	Scaffold1083	20200
912	Scaffold43	874236
913	Scaffold281	430122
914	Scaffold5	1095532
915	Scaffold142	382368
916	Scaffold794	50837
917	Scaffold4	1827645
918	Scaffold321	199710
919	Scaffold88	124256
920	Scaffold641	124863
921	Scaffold142	336165
922	Scaffold725	212009
923	Scaffold15	163538
924	Scaffold118	46339
925	Scaffold385	10849
926	Scaffold27	1425318
927	Scaffold321	142107
928	Scaffold32	1301688
929	Scaffold734	99243
930	Scaffold54	247986
931	Scaffold45	1018593
932	Scaffold644	20528
933	Scaffold178	396839
934	Scaffold3	719923
935	Scaffold175	293498
936	Scaffold492	64558
937	Scaffold394	254419
938	Scaffold290	161375
939	Scaffold116	203410
940	Scaffold3	1100877
941	Scaffold480	108268
942	Scaffold20	1106280
943	Scaffold188	381471
944	Scaffold314	199290
945	Scaffold53	130955
946	Scaffold371	230907
947	Scaffold413	180326
948	Scaffold210	155806
949	Scaffold50	520810
950	Scaffold127	20230
951	Scaffold429	29320
952	Scaffold4	256902
953	Scaffold268	273792
954	Scaffold310	240213
955	Scaffold718	52657
956	Scaffold140	528431
957	Scaffold66	440794
958	Scaffold370	94610
959	Scaffold187	490462
960	Scaffold214	386630
961	Scaffold675	107273
962	Scaffold612	68736
963	Scaffold1	520292
964	Scaffold119	691063
965	Scaffold392	184824
966	Scaffold289	48026
967	Scaffold11	618614
968	Scaffold100	631154
969	Scaffold163	414293
970	Scaffold148	454837
971	Scaffold73	140745
972	Scaffold210	299025
973	Scaffold523	22515
974	Scaffold324	78858
975	Scaffold350	245037
976	Scaffold464	104545
977	Scaffold785	83811
978	Scaffold1113	26967
979	Scaffold424	12744
980	Scaffold190	231979
981	Scaffold382	225279
982	Scaffold26	1128715
983	Scaffold258	405522
984	Scaffold122	206444
985	JFJR01011458.1	125037
986	Scaffold12	1960302
987	Scaffold682	139168
988	Scaffold635	117514
989	Scaffold43	12276
990	Scaffold89	532371
991	JFJR01012325.1	3700
992	Scaffold583	7379
993	Scaffold444	108640
994	Scaffold3	2460698
995	Scaffold539	67921
996	Scaffold127	238376
997	Scaffold650	2772
998	Scaffold24	1518171
999	Scaffold72	809232
1000	Scaffold266	194878
1001	Scaffold1	2058886
1002	Scaffold64	610078
1003	Scaffold334	67172
1004	Scaffold480	108258
1005	Scaffold105	331360
1006	Scaffold578	157483
1007	Scaffold410	176513
1008	Scaffold116	464013
1009	Scaffold43	1195247
1010	Scaffold100	575771
1011	Scaffold159	265455
1012	Scaffold555	10149
1013	Scaffold286	165459
1014	Scaffold427	13828
1015	Scaffold435	17877
1016	Scaffold17	877425
1017	Scaffold23	1318780
1018	Scaffold82	663221
1019	Scaffold104	74258
1020	Scaffold263	194270
1021	Scaffold56	112915
1022	Scaffold43	1177611
1023	Scaffold426	210562
1024	JFJR01011881.1	26440
1025	Scaffold105	721183
1026	Scaffold38	455732
1027	Scaffold649	6222
1028	Scaffold8	1010368
1029	Scaffold240	90739
1030	Scaffold414	200101
1031	Scaffold2	1516879
1032	Scaffold321	110090
1033	Scaffold145	563488
1034	Scaffold2	441123
1035	Scaffold40	1115494
1036	Scaffold64	427961
1037	Scaffold14	1389278
1038	Scaffold156	29751
1039	Scaffold165	121988
1040	Scaffold252	37846
1041	Scaffold72	355606
1042	Scaffold59	604173
1043	Scaffold241	400789
1044	Scaffold359	295926
1045	Scaffold80	55563
1046	Scaffold359	235074
1047	Scaffold216	419635
1048	Scaffold150	238099
1049	Scaffold1095	35291
1050	Scaffold50	332043
1051	Scaffold284	233967
1052	Scaffold471	218977
1053	Scaffold480	43807
1054	Scaffold52	963142
1055	Scaffold394	149701
1056	Scaffold310	356136
1057	Scaffold192	78080
1058	Scaffold360	277732
1059	Scaffold534	26184
1060	Scaffold522	194587
1061	Scaffold922	131050
1062	Scaffold315	158059
1063	JFJR01012849.1	6669
1064	Scaffold16	1381244
1065	Scaffold156	376806
1066	Scaffold147	337085
1067	Scaffold886	54683
1068	Scaffold46	425234
1069	Scaffold443	148093
1070	Scaffold134	406467
1071	Scaffold5	41791
1072	Scaffold662	19463
1073	Scaffold27	918152
1074	Scaffold254	90466
1075	Scaffold421	162614
1076	Scaffold924	31455
1077	Scaffold1171	5163
1078	Scaffold344	254936
1079	Scaffold104	656537
1080	Scaffold2	2235938
1081	Scaffold31	206292
1082	Scaffold1163	14269
1083	Scaffold20	645043
1084	Scaffold51	31946
1085	Scaffold239	367570
1086	Scaffold810	28093
1087	Scaffold467	133701
1088	Scaffold180	10254
1089	Scaffold70	762707
1090	Scaffold2	118933
1091	Scaffold77	768765
1092	Scaffold126	382038
1093	Scaffold8	1986225
1094	Scaffold232	242111
1095	Scaffold80	401806
1096	Scaffold27	1221151
1097	Scaffold217	139714
1098	Scaffold421	201183
1099	Scaffold603	148802
1100	Scaffold145	402033
1101	Scaffold312	229354
1102	Scaffold133	475188
1103	Scaffold716	71692
1104	Scaffold377	290693
1105	Scaffold4	2418893
1106	Scaffold14	913516
1107	Scaffold188	279018
1108	Scaffold98	216093
1109	Scaffold630	133008
1110	Scaffold23	565477
1111	Scaffold842	63309
1112	Scaffold182	312769
1113	Scaffold389	82856
1114	Scaffold405	54511
1115	Scaffold40	190551
1116	Scaffold108	168829
1117	Scaffold29	733421
1118	Scaffold162	92819
1119	Scaffold315	117069
1120	Scaffold2	393057
1121	Scaffold1	472114
1122	Scaffold57	1062570
1123	Scaffold217	440645
1124	Scaffold13	1847666
1125	Scaffold40	802744
1126	Scaffold5	1453299
1127	Scaffold527	5142
1128	Scaffold37	254200
1129	Scaffold1157	3749
1130	Scaffold8	1510441
1131	Scaffold12	1078917
1132	Scaffold672	35055
1133	Scaffold92	99305
1134	Scaffold416	186223
1135	Scaffold62	522397
1136	Scaffold6	362229
1137	Scaffold386	280279
1138	Scaffold149	432003
1139	JFJR01008577.1	3871
1140	Scaffold95	511228
1141	Scaffold169	104772
1142	Scaffold7	1445920
1143	Scaffold179	271432
1144	Scaffold149	196251
1145	Scaffold298	122491
1146	JFJR01012813.1	48911
1147	Scaffold10	346563
1148	Scaffold443	32915
1149	Scaffold24	1498441
1150	Scaffold174	526098
1151	Scaffold993	26321
1152	Scaffold516	19730
1153	Scaffold92	645696
1154	Scaffold137	427709
1155	Scaffold380	21645
1156	Scaffold334	306177
1157	Scaffold237	80525
1158	Scaffold78	130510
1159	Scaffold43	1177608
1160	Scaffold9	359326
1161	Scaffold277	322788
1162	Scaffold3	674695
1163	Scaffold91	572460
1164	Scaffold98	624598
1165	Scaffold17	1076768
1166	JFJR01012842.1	8713
1167	Scaffold80	374028
1168	Scaffold56	203401
1169	Scaffold230	83808
1170	Scaffold64	746879
1171	Scaffold165	389016
1172	Scaffold933	8084
1173	Scaffold43	618197
1174	Scaffold58	185284
1175	JFJR01013381.1	697
1176	Scaffold181	531629
1177	Scaffold860	106131
1178	Scaffold133	400461
1179	Scaffold564	59719
1180	Scaffold83	863206
1181	Scaffold130	389835
1182	Scaffold789	41680
1183	Scaffold409	216050
1184	Scaffold4	1197158
1185	Scaffold118	506420
1186	Scaffold659	85418
1187	Scaffold47	698988
1188	Scaffold13	366284
1189	Scaffold389	36679
1190	Scaffold505	98626
1191	Scaffold15	1499495
1192	Scaffold81	618818
1193	Scaffold112	604941
1194	Scaffold526	66575
1195	Scaffold54	247934
1196	Scaffold390	157687
1197	Scaffold102	248320
1198	Scaffold19	360516
1199	Scaffold216	82472
1200	Scaffold250	321560
1201	Scaffold394	241833
1202	Scaffold504	33250
1203	Scaffold13	58380
1204	Scaffold94	699556
1205	Scaffold169	497964
1206	Scaffold492	184850
1207	Scaffold277	303816
1208	Scaffold316	61260
1209	Scaffold112	640472
1210	Scaffold76	106420
1211	Scaffold52	93708
1212	Scaffold925	15449
1213	Scaffold301	281527
1214	Scaffold376	79373
1215	Scaffold493	125582
1216	Scaffold52	779886
1217	Scaffold212	236766
1218	Scaffold142	595695
1219	Scaffold841	52548
1220	Scaffold147	109070
1221	Scaffold62	157004
1222	Scaffold220	38290
1223	Scaffold62	449377
1224	Scaffold188	517231
1225	Scaffold87	558139
1226	Scaffold1169	8669
1227	Scaffold224	159134
1228	Scaffold167	127527
1229	Scaffold68	81884
1230	Scaffold144	317902
1231	Scaffold148	371674
1232	JFJR01012730.1	274
1233	Scaffold502	230081
1234	Scaffold14	687791
1235	Scaffold104	229139
1236	Scaffold42	968674
1237	Scaffold52	678311
1238	Scaffold491	187387
1239	Scaffold342	10097
1240	Scaffold20	445136
1241	Scaffold216	468400
1242	Scaffold254	167736
1243	Scaffold259	52850
1244	Scaffold334	69330
1245	Scaffold655	46547
1246	Scaffold117	429283
1247	Scaffold201	327799
1248	Scaffold9	1247305
1249	Scaffold19	85200
1250	Scaffold149	304575
1251	Scaffold728	76279
1252	Scaffold364	315813
1253	Scaffold195	331802
1254	Scaffold119	600369
1255	Scaffold182	232264
1256	Scaffold171	549436
1257	Scaffold2	1215087
1258	Scaffold49	1094510
1259	Scaffold133	445265
1260	Scaffold92	549748
1261	Scaffold349	51695
1262	Scaffold66	797149
1263	Scaffold1	1415921
1264	JFJR01012847.1	9781
1265	Scaffold243	242288
1266	Scaffold299	367703
1267	Scaffold91	268799
1268	Scaffold475	178433
1269	Scaffold334	243906
1270	Scaffold76	30230
1271	Scaffold341	205962
1272	Scaffold182	40708
1273	Scaffold173	314823
1274	Scaffold19	1147698
1275	Scaffold46	1156737
1276	Scaffold56	918841
1277	Scaffold289	376999
1278	Scaffold38	331636
1279	Scaffold247	352314
1280	Scaffold840	43804
1281	Scaffold46	60849
1282	Scaffold422	45315
1283	Scaffold139	213967
1284	Scaffold903	58055
1285	Scaffold1085	32011
1286	Scaffold447	75636
1287	Scaffold404	199682
1288	Scaffold377	85021
1289	Scaffold11	1390002
1290	Scaffold437	136998
1291	Scaffold473	141539
1292	Scaffold45	552632
1293	Scaffold44	1121888
1294	Scaffold450	6618
1295	Scaffold700	72441
1296	Scaffold13	1400348
1297	Scaffold179	244398
1298	Scaffold263	395233
1299	Scaffold151	406648
1300	Scaffold0	799106
1301	Scaffold13	1155579
1302	Scaffold1	1314842
1303	Scaffold84	86626
1304	Scaffold934	19882
1305	Scaffold318	202360
1306	Scaffold387	223326
1307	Scaffold94	241447
1308	Scaffold377	218423
1309	Scaffold394	272958
1310	Scaffold56	791279
1311	Scaffold48	693908
1312	Scaffold124	129856
1313	Scaffold176	479929
1314	Scaffold147	68246
1315	Scaffold163	406423
1316	Scaffold25	257185
1317	Scaffold293	144591
1318	Scaffold768	551
1319	Scaffold1326	672
1320	Scaffold99	512804
1321	Scaffold318	147858
1322	Scaffold850	53990
1323	Scaffold230	158528
1324	Scaffold92	640592
1325	Scaffold142	142123
1326	Scaffold179	140990
1327	Scaffold43	575594
1328	Scaffold221	6969
1329	Scaffold68	796960
1330	Scaffold27	397770
1331	Scaffold90	114172
1332	Scaffold29	1019791
1333	Scaffold962	29931
1334	Scaffold6	1802426
1335	Scaffold726	112422
1336	Scaffold54	933592
1337	Scaffold925	15489
1338	Scaffold387	38492
1339	Scaffold98	739246
1340	Scaffold1100	3976
1341	Scaffold24	971856
1342	Scaffold279	1647
1343	Scaffold81	781860
1344	Scaffold66	516546
1345	Scaffold62	614591
1346	Scaffold50	187037
1347	Scaffold387	277472
1348	Scaffold254	192649
1349	Scaffold178	199285
1350	Scaffold457	197449
1351	Scaffold152	147610
1352	Scaffold921	36793
1353	Scaffold253	171539
1354	Scaffold236	214509
1355	Scaffold209	34445
1356	Scaffold532	121140
1357	Scaffold193	356167
1358	Scaffold80	701078
1359	Scaffold6	1935900
1360	Scaffold29	106499
1361	Scaffold105	156488
1362	Scaffold480	149920
1363	Scaffold175	83078
1364	Scaffold37	122048
1365	Scaffold17	1139689
1366	Scaffold3	1962207
1367	Scaffold1224	6755
1368	Scaffold350	225778
1369	Scaffold766	70140
1370	Scaffold50	285675
1371	Scaffold246	318549
1372	Scaffold40	535643
1373	Scaffold62	67302
1374	Scaffold360	211007
1375	Scaffold497	180626
1376	Scaffold218	155670
1377	Scaffold237	345697
1378	Scaffold120	441963
1379	Scaffold371	2304
1380	Scaffold700	65057
1381	Scaffold465	213016
1382	Scaffold278	399007
1383	Scaffold19	1222697
1384	Scaffold241	147412
1385	Scaffold60	977365
1386	Scaffold48	50417
1387	Scaffold16	796640
1388	Scaffold112	431586
1389	Scaffold468	102672
1390	Scaffold224	308436
1391	Scaffold161	527288
1392	Scaffold748	50773
1393	Scaffold253	225285
1394	Scaffold12	612067
1395	Scaffold54	908694
1396	Scaffold740	52417
1397	Scaffold149	415855
1398	Scaffold435	154307
1399	Scaffold544	33465
1400	Scaffold150	150855
1401	Scaffold89	253770
1402	Scaffold174	187485
1403	Scaffold710	61162
1404	Scaffold289	37600
1405	Scaffold386	27305
1406	Scaffold403	116392
1407	Scaffold60	307432
1408	Scaffold136	520975
1409	Scaffold8	1788261
1410	Scaffold83	106959
1411	Scaffold314	67107
1412	Scaffold223	389619
1413	Scaffold43	538494
1414	Scaffold709	61163
1415	Scaffold98	381422
1416	Scaffold85	863684
1417	Scaffold554	15227
1418	Scaffold409	55366
1419	Scaffold29	927690
1420	Scaffold22	424763
1421	Scaffold780	33404
1422	Scaffold56	501299
1423	Scaffold386	134653
1424	Scaffold688	43410
1425	Scaffold230	433894
1426	Scaffold314	13267
1427	Scaffold4	588863
1428	Scaffold169	278818
1429	Scaffold194	81499
1430	Scaffold322	288268
1431	Scaffold361	252462
1432	Scaffold43	845458
1433	Scaffold2	965108
1434	Scaffold90	64328
1435	Scaffold409	32677
1436	Scaffold337	322844
1437	Scaffold5	2422526
1438	Scaffold413	117572
1439	Scaffold241	90754
1440	Scaffold54	881290
1441	Scaffold59	536963
1442	Scaffold309	114785
1443	Scaffold917	22607
1444	Scaffold593	167549
1445	Scaffold1	1014193
1446	Scaffold672	35065
1447	Scaffold119	500574
1448	Scaffold123	289575
1449	Scaffold289	342111
1450	Scaffold2	551250
1451	Scaffold21	748561
1452	Scaffold192	408903
1453	Scaffold611	29617
1454	Scaffold51	142165
1455	Scaffold507	115343
1456	Scaffold986	40749
1457	JFJR01008756.1	496
1458	Scaffold641	104917
1459	Scaffold0	2777746
1460	Scaffold19	1594324
1461	Scaffold65	248261
1462	Scaffold197	162203
1463	Scaffold925	17701
1464	Scaffold468	24983
1465	Scaffold50	1070548
1466	Scaffold161	293702
1467	Scaffold63	669538
1468	Scaffold132	181483
1469	Scaffold436	178738
1470	Scaffold66	638222
1471	Scaffold600	72428
1472	Scaffold9	1660927
1473	Scaffold255	169092
1474	Scaffold244	418810
1475	Scaffold193	513569
1476	Scaffold277	120494
1477	Scaffold487	195834
1478	Scaffold284	221287
1479	Scaffold18	997849
1480	Scaffold68	784482
1481	Scaffold647	23192
1482	Scaffold118	173449
1483	Scaffold538	47901
1484	Scaffold4	2291307
1485	Scaffold22	1080840
1486	Scaffold250	17812
1487	Scaffold428	41596
1488	Scaffold5	1111426
1489	Scaffold48	172800
1490	Scaffold853	31976
1491	Scaffold552	192173
1492	Scaffold414	237250
1493	Scaffold16	516431
1494	Scaffold936	53187
1495	Scaffold167	162287
1496	Scaffold367	70834
1497	Scaffold459	214053
1498	Scaffold64	644741
1499	Scaffold524	36370
1500	Scaffold361	55055
1501	Scaffold5	845326
1502	Scaffold205	29748
1503	Scaffold299	364672
1504	Scaffold166	402039
1505	Scaffold113	92162
1506	Scaffold43	1156884
1507	Scaffold70	258753
1508	Scaffold110	472851
1509	Scaffold43	849424
1510	Scaffold104	707657
1511	Scaffold202	31019
1512	Scaffold1224	6758
1513	Scaffold167	447510
1514	Scaffold646	73949
1515	Scaffold593	135767
1516	Scaffold408	229543
1517	Scaffold298	36035
1518	Scaffold339	203281
1519	Scaffold147	66926
1520	Scaffold53	241012
1521	Scaffold818	74736
1522	Scaffold416	66431
1523	Scaffold234	386135
1524	Scaffold819	75926
1525	Scaffold1169	15391
1526	Scaffold163	380989
1527	Scaffold387	63154
1528	Scaffold4	707132
1529	Scaffold27	1071707
1530	Scaffold430	127592
1531	Scaffold165	279525
1532	Scaffold38	615311
1533	Scaffold177	342107
1534	Scaffold156	35148
1535	Scaffold543	94758
1536	Scaffold2	1500436
1537	Scaffold87	526825
1538	Scaffold193	265095
1539	Scaffold104	279436
1540	Scaffold36	225896
1541	Scaffold64	690085
1542	Scaffold443	187672
1543	Scaffold58	681591
1544	Scaffold2	1965956
1545	Scaffold499	64322
1546	Scaffold16	149290
1547	Scaffold117	143033
1548	Scaffold425	14375
1549	Scaffold25	1177056
1550	Scaffold18	116319
1551	Scaffold152	176162
1552	Scaffold215	61491
1553	Scaffold225	194189
1554	Scaffold1034	13756
1555	Scaffold475	116920
1556	Scaffold352	15842
1557	Scaffold210	399827
1558	Scaffold409	120556
1559	Scaffold51	352572
1560	Scaffold421	162653
1561	Scaffold193	340740
1562	Scaffold672	95223
1563	Scaffold70	974868
1564	Scaffold431	98518
1565	Scaffold47	387921
1566	Scaffold182	54300
1567	Scaffold9	1105676
1568	Scaffold224	324812
1569	Scaffold675	77242
1570	Scaffold130	383646
1571	Scaffold227	298055
1572	Scaffold291	365856
1573	Scaffold35	260533
1574	Scaffold307	265366
1575	Scaffold127	618374
1576	Scaffold403	22476
1577	Scaffold419	103479
1578	Scaffold565	175965
1579	Scaffold20	361608
1580	Scaffold40	111768
1581	Scaffold589	24987
1582	Scaffold229	124898
1583	Scaffold27	193955
1584	Scaffold34	1110840
1585	Scaffold101	678549
1586	Scaffold296	13151
1587	Scaffold656	46379
1588	Scaffold252	436354
1589	Scaffold725	273458
1590	Scaffold1020	30607
1591	Scaffold227	178735
1592	Scaffold98	208780
1593	Scaffold358	214437
1594	Scaffold559	66163
1595	Scaffold284	322308
1596	Scaffold503	170767
1597	Scaffold1035	8540
1598	Scaffold1135	33139
1599	Scaffold40	1286749
1600	Scaffold89	661073
1601	Scaffold142	217021
1602	Scaffold217	259728
1603	Scaffold54	966963
1604	Scaffold11	543597
1605	Scaffold1147	13164
1606	Scaffold551	172582
1607	Scaffold217	305536
1608	Scaffold571	91999
1609	Scaffold73	154134
1610	Scaffold23	178420
1611	Scaffold51	903198
1612	Scaffold491	30880
1613	Scaffold724	33169
1614	Scaffold58	823972
1615	Scaffold151	383271
1616	Scaffold481	59281
1617	Scaffold170	120707
1618	Scaffold750	33426
1619	Scaffold140	428964
1620	Scaffold292	208404
1621	Scaffold66	609248
1622	Scaffold19	18267
1623	Scaffold65	976524
1624	Scaffold205	212864
1625	Scaffold207	22670
1626	Scaffold323	72954
1627	Scaffold296	291898
1628	Scaffold758	44299
1629	Scaffold126	130740
1630	Scaffold370	171052
1631	Scaffold598	99577
1632	Scaffold229	149923
1633	Scaffold569	3190
1634	Scaffold553	111143
1635	Scaffold298	154219
1636	Scaffold307	71480
1637	Scaffold58	824294
1638	Scaffold162	570870
1639	Scaffold223	297890
1640	Scaffold369	277659
1641	Scaffold1050	26213
1642	Scaffold444	49316
1643	Scaffold146	574547
1644	Scaffold93	52492
1645	Scaffold52	664071
1646	Scaffold344	60656
1647	Scaffold163	190831
1648	Scaffold104	664391
1649	Scaffold10	1436117
1650	Scaffold524	85399
1651	Scaffold17	685083
1652	Scaffold107	705966
1653	Scaffold3	1455666
1654	Scaffold13	1185062
1655	Scaffold280	321914
1656	Scaffold13	58464
1657	Scaffold51	133266
1658	Scaffold69	973586
1659	Scaffold433	194585
1660	Scaffold290	262756
1661	Scaffold252	117771
1662	Scaffold12	214551
1663	Scaffold42	14352
1664	JFJR01011458.1	189580
1665	Scaffold19	654179
1666	Scaffold173	477025
1667	Scaffold275	332591
1668	Scaffold183	119318
1669	Scaffold210	75212
1670	Scaffold133	168515
1671	Scaffold140	510829
1672	Scaffold92	40673
1673	Scaffold533	88119
1674	Scaffold606	95513
1675	Scaffold678	69265
1676	Scaffold474	148782
1677	Scaffold642	33800
1678	Scaffold358	278296
1679	Scaffold11	961210
1680	Scaffold5	226791
1681	Scaffold140	300209
1682	Scaffold145	529852
1683	Scaffold21	430659
1684	Scaffold51	786580
1685	Scaffold12	1395376
1686	Scaffold5	1835219
1687	Scaffold310	115818
1688	Scaffold3	952174
1689	Scaffold89	356315
1690	Scaffold247	400126
1691	Scaffold54	914979
1692	Scaffold14	893379
1693	Scaffold752	76628
1694	Scaffold108	9468
1695	Scaffold160	381370
1696	Scaffold469	72155
1697	Scaffold40	793647
1698	Scaffold165	141298
1699	Scaffold3	437480
1700	Scaffold611	83038
1701	JFJR01012928.1	219
1702	Scaffold920	28559
1703	Scaffold491	24836
1704	Scaffold42	243860
1705	Scaffold42	979324
1706	Scaffold526	105789
1707	Scaffold29	9499
1708	Scaffold103	712387
1709	Scaffold79	415498
1710	Scaffold93	617736
1711	Scaffold58	147543
1712	Scaffold508	140827
1713	Scaffold301	361692
1714	Scaffold630	130881
1715	Scaffold21	654951
1716	Scaffold293	100209
1717	Scaffold55	225163
1718	Scaffold30	582843
1719	Scaffold2	2510627
1720	Scaffold216	164438
1721	Scaffold490	141541
1722	Scaffold500	229108
1723	Scaffold8	2020693
1724	Scaffold22	389062
1725	Scaffold8	93825
1726	Scaffold192	306953
1727	Scaffold280	286880
1728	Scaffold702	85074
1729	Scaffold15	527484
1730	Scaffold22	379032
1731	Scaffold128	300179
1732	Scaffold235	162791
1733	Scaffold445	65276
1734	Scaffold151	461421
1735	Scaffold141	135497
1736	Scaffold230	5409
1737	Scaffold1051	1253
1738	Scaffold290	258151
1739	Scaffold110	497998
1740	Scaffold106	77184
1741	Scaffold101	23465
1742	Scaffold123	657501
1743	Scaffold219	293651
1744	Scaffold433	59359
1745	Scaffold311	151382
1746	Scaffold108	616439
1747	Scaffold1	1719099
1748	Scaffold643	94813
1749	Scaffold198	57282
1750	Scaffold49	495570
1751	Scaffold88	798233
1752	Scaffold36	453740
1753	Scaffold39	939921
1754	Scaffold63	185871
1755	Scaffold208	371349
1756	Scaffold517	42840
1757	Scaffold43	1204575
1758	Scaffold970	1926
1759	Scaffold47	913728
1760	Scaffold40	1196064
1761	Scaffold22	993753
1762	Scaffold241	88414
1763	Scaffold47	789331
1764	Scaffold26	1293345
1765	Scaffold341	185709
1766	Scaffold928	33422
1767	Scaffold346	115301
1768	Scaffold240	6556
1769	Scaffold1169	15927
1770	Scaffold229	245061
1771	Scaffold336	175037
1772	Scaffold670	146441
1773	Scaffold4	85718
1774	Scaffold153	451732
1775	Scaffold13	1560262
1776	Scaffold443	148112
1777	Scaffold9	1110910
1778	Scaffold1	2167308
1779	Scaffold73	221532
1780	Scaffold622	9300
1781	Scaffold8	409584
1782	Scaffold12	1629946
1783	Scaffold219	356327
1784	Scaffold195	430041
1785	Scaffold627	119785
1786	Scaffold35	1008985
1787	Scaffold414	30032
1788	Scaffold5	2344699
1789	Scaffold577	20620
1790	Scaffold164	436631
1791	Scaffold9	1582049
1792	Scaffold3	549102
1793	Scaffold140	76308
1794	Scaffold17	948302
1795	Scaffold480	179887
1796	Scaffold112	590917
1797	Scaffold101	470068
1798	Scaffold148	220405
1799	Scaffold2	857737
1800	Scaffold27	1371809
1801	Scaffold47	190356
1802	Scaffold526	192488
1803	Scaffold95	589023
1804	Scaffold106	188337
1805	Scaffold131	371606
1806	Scaffold418	242048
1807	Scaffold126	592977
1808	Scaffold35	773787
1809	Scaffold252	9885
1810	Scaffold582	41302
1811	Scaffold145	519177
1812	Scaffold279	155118
1813	Scaffold856	35553
1814	Scaffold19	871826
1815	Scaffold8	223054
1816	Scaffold77	257408
1817	Scaffold5	142090
1818	Scaffold1198	4543
1819	Scaffold503	153813
1820	Scaffold352	143672
1821	Scaffold413	139321
1822	Scaffold6	367227
1823	Scaffold51	46538
1824	Scaffold470	236687
1825	Scaffold463	214189
1826	Scaffold66	285507
1827	Scaffold314	223359
1828	Scaffold195	15372
1829	Scaffold354	132954
1830	Scaffold51	396525
1831	Scaffold391	45186
1832	Scaffold60	803212
1833	Scaffold94	526604
1834	Scaffold48	510014
1835	Scaffold424	37615
1836	Scaffold1383	4316
1837	Scaffold430	132361
1838	Scaffold105	156506
1839	Scaffold117	678096
1840	Scaffold934	35776
1841	Scaffold169	15752
1842	Scaffold329	311704
1843	Scaffold93	550708
1844	Scaffold589	155666
1845	Scaffold269	320565
1846	Scaffold33	537804
1847	Scaffold414	117694
1848	Scaffold269	60874
1849	Scaffold281	285182
1850	Scaffold10	360454
1851	Scaffold54	561863
1852	Scaffold310	200147
1853	Scaffold463	105873
1854	Scaffold409	43313
1855	Scaffold301	123554
1856	Scaffold293	72726
1857	Scaffold221	75149
1858	Scaffold34	1323645
1859	Scaffold271	352222
1860	Scaffold524	44563
1861	Scaffold483	238565
1862	Scaffold0	1351497
1863	Scaffold55	917003
1864	Scaffold29	1068572
1865	Scaffold52	93827
1866	Scaffold686	3824
1867	Scaffold14	942816
1868	Scaffold13	1720635
1869	Scaffold4	816783
1870	Scaffold323	107936
1871	Scaffold3	969488
1872	Scaffold38	351808
1873	Scaffold114	666798
1874	Scaffold159	356491
1875	Scaffold33	549629
1876	Scaffold137	341634
1877	Scaffold842	31705
1878	Scaffold104	306505
1879	Scaffold550	138140
1880	Scaffold186	348713
1881	Scaffold57	876772
1882	Scaffold221	389421
1883	Scaffold55	407862
1884	Scaffold43	919468
1885	Scaffold162	329676
1886	Scaffold6	1437263
1887	Scaffold606	74070
1888	Scaffold202	406629
1889	Scaffold140	436770
1890	Scaffold13	203146
1891	Scaffold1126	24097
1892	Scaffold437	117093
1893	Scaffold217	249435
1894	Scaffold165	393007
1895	Scaffold50	375715
1896	Scaffold207	239771
1897	Scaffold44	278489
1898	Scaffold97	147091
1899	Scaffold1142	9479
1900	Scaffold306	24934
1901	Scaffold899	25007
1902	Scaffold51	419760
1903	Scaffold149	462353
1904	Scaffold102	284474
1905	Scaffold962	29519
1906	Scaffold314	196379
1907	Scaffold67	424788
1908	Scaffold612	91001
1909	Scaffold713	42282
1910	Scaffold311	14393
1911	Scaffold497	154964
1912	Scaffold378	181299
1913	Scaffold59	597219
1914	Scaffold220	92958
1915	Scaffold0	2863611
1916	Scaffold5	1516237
1917	Scaffold60	757370
1918	Scaffold48	768530
1919	Scaffold206	475446
1920	Scaffold169	27023
1921	Scaffold313	225802
1922	Scaffold78	845908
1923	Scaffold274	267893
1924	Scaffold137	429968
1925	Scaffold430	104902
1926	Scaffold734	15115
1927	Scaffold467	82480
1928	Scaffold43	948782
1929	Scaffold989	29125
1930	Scaffold54	255621
1931	JFJR01010034.1	39859
1932	Scaffold148	508030
1933	Scaffold103	528241
1934	Scaffold227	646008
1935	Scaffold10	2014021
1936	Scaffold431	32780
1937	Scaffold432	192433
1938	Scaffold771	44808
1939	Scaffold133	83417
1940	Scaffold175	518051
1941	Scaffold56	692596
1942	Scaffold193	451618
1943	Scaffold95	496569
1944	Scaffold132	470390
1945	Scaffold98	712653
1946	Scaffold54	553772
1947	Scaffold102	246649
1948	Scaffold333	306832
1949	Scaffold12	1810587
1950	Scaffold54	605210
1951	Scaffold459	147240
1952	Scaffold10	103787
1953	Scaffold96	98626
1954	Scaffold178	399664
1955	Scaffold790	11369
1956	Scaffold51	1106595
1957	Scaffold140	176661
1958	Scaffold220	393449
1959	Scaffold100	21396
1960	Scaffold44	513333
1961	Scaffold144	291448
1962	Scaffold298	357667
1963	Scaffold305	24973
1964	Scaffold76	483488
1965	Scaffold294	330232
1966	Scaffold59	506935
1967	Scaffold722	14406
1968	Scaffold25	1292018
1969	Scaffold347	317203
1970	Scaffold663	79141
1971	Scaffold1072	15720
1972	Scaffold42	889763
1973	Scaffold29	1159748
1974	Scaffold22	416969
1975	Scaffold408	48207
1976	Scaffold114	616248
1977	Scaffold768	62407
1978	Scaffold104	707674
1979	Scaffold463	61499
1980	Scaffold9	1105697
1981	Scaffold323	304950
1982	Scaffold25	704769
1983	Scaffold75	10036
1984	Scaffold98	236924
1985	Scaffold94	299031
1986	Scaffold45	656992
1987	Scaffold83	689324
1988	Scaffold302	79525
1989	Scaffold4	669919
1990	Scaffold264	272569
1991	Scaffold57	450492
1992	Scaffold151	82490
1993	Scaffold170	99097
1994	Scaffold113	614368
1995	Scaffold582	71897
1996	Scaffold566	158408
1997	Scaffold761	39673
[truncated: 5,333 more rows]

## Sheet: Infection_Overlap_indPopulation
Table S3: List of SNPs ranked within the top 10% BayeScan alpha values in the infection status analysis performed on all populations simultaneously (infected vs uninfected flies), and list of SNPs common to the 10% ranked alpha values across all individual population analyses for infection status.
SNPs that overlapped between the datasets of BayeScan top 10% alpha values generated after analysing each Gff population individually (infected vs uninfected flies)
SNP	Scaffold	Position	Included in top 5% alpha values
1	Scaffold203	479273
2	Scaffold23	449944
3	Scaffold2	2593209
4	Scaffold73	149768	*
5	Scaffold355	306768
6	Scaffold27	410230
7	Scaffold163	513434	*
8	Scaffold1347	2959
9	Scaffold151	242844	*
10	Scaffold873	18834	*
11	Scaffold42	542298	*
12	Scaffold30	946851	*
13	Scaffold3	958027	*
14	Scaffold112	172374
15	Scaffold249	250884	*
16	Scaffold44	665070
17	Scaffold443	92559	*
18	Scaffold83	575648	*
19	Scaffold216	104207
20	Scaffold166	483693
21	Scaffold22	1429023
22	Scaffold27	709851
23	Scaffold686	30551
24	Scaffold530	25169
25	Scaffold52	421569
26	Scaffold450	215361
27	Scaffold146	481003
28	Scaffold166	161435
29	Scaffold67	870848
30	Scaffold80	124684
31	Scaffold608	130230
32	Scaffold70	802446
33	Scaffold16	1774165
34	Scaffold98	36948
35	Scaffold86	430746
36	Scaffold182	235350
37	Scaffold113	657814
38	Scaffold324	126677
39	Scaffold2	846417
40	Scaffold165	535069
41	Scaffold542	73150
42	Scaffold59	119846
43	Scaffold234	406115
